# Supplementary material for: DNA methylation in Arabidopsis has a genetic basis and shows evidence of local adaptation
Source: eLife. 2015 May 5;4:e05255. doi: 10.7554/eLife.05255 (PMC4413256; doi:10.7554/eLife.05255)
Supplement: Supplementary file 2. — Multiple sequence alignment of CMT2 sequences from different accessions in FASTA format. DOI: http://dx.doi.org/10.7554/eLife.05255.028 [file elife05255s002.fasta]

>TAIR10
ATGTTATCGCCGGCCAAATGTGAGTCAGAAGAGGCTCAAGCTCCATTGGATCTCCATTCTTCTTCTAGATCTGAACCGGAATGTCTCTCTCTTGTCCTCTGGTGTCCCAATCCTGAAGAAGCTGCTCCGTCCTCTACTAGAGAACTCATAAAGCTCCCCGACAACGGAGAGATGAGTTTGAGGAGATCCACGACGCTTAATTGTAATTCGCCTGAAGAGAACGGAGGAGAAGGGAGAGTTTCGCAGAGGAAGTCATCTCGTGGTAAGTCACAGCCGCTGCTTATGTTGACGAACGGTTGTCAGCTTCGGAGGTCGCCGAGATTTAGGGCCCTGCATGCAAATTTCGACAATGTATGCTCGGTTCCGGTTACCAAAGGGGGAGTTTCGCAGAGGAAGTTCTCTCGTGGTAAGTCACAGCCGCTGCTTACTTTGACGAACGGTTGTCAGCTTCGGAGGTCGCCGAGATTTAGGGCGGTGGATGGAAATTTTGACAGTGTATGCTCGGTTCCGGTGACTGGAAAGTTTGGGTCGAGGAAGAGAAAGAGTAATAGTGCTCTCGATAAGAAGGAAAGCTCAGATTCTGAGGGACTGACATTCAAAGATATAGCTGTAATTGCCAAGAGCCTGGAGATGGAAATAATTTCCGAGTGCCAATATAAGAACAACGTTGCTGAAGGTAGATCAAGATTGCAAGATCCAGCCAAGAGGAAAGTTGATAGTGATACATTATTATATTCAAGCATCAATAGTTCTAAACAGAGTCTCGGAAGCAATAAACGAATGAGGAGATCTCAAAGATTCATGAAGGGAACGGAGAATGAGGGAGAAGAAAATCTAGGCAAGTCTAAAGGAAAAGGGATGTCTCTGGCATCTTGCTCATTTCGAAGATCTACAAGGCTATCTGGAACTGTGGAAACTGGCAACACAGAAACTTTGAACAGAAGAAAAGATTGTGGCCCGGCATTATGTGGTGCAGAACAGGTGAGGGGAACTGAGAGGCTGGTGCAAATTAGTAAGAAGGATCACTGTTGTGAGGCTATGAAGAAATGTGAAGGTGATGGCCTAGTTTCATCCAAGCAAGAGCTATTAGTTTTTCCTTCGGGTTGCATCAAGAAAACTGTAAATGGTTGTAGGGACAGAACGTTAGGAAAACCCAGATCTTCTGGCCTAAATACGGATGATATTCACACTAGCTCTTTGAAAATTAGCAAAAATGATACTAGTAATGGATTAACTATGACGACTGCGTTAGTGGAGCAAGATGCAATGGAGTCTTTACTTCAGGGTAAAACTAGTGCTTGTGGTGCTGCTGATAAGGGAAAAACTCGGGAAATGCATGTAAATTCTACTGTGATCTATCTCTCTGACAGCGATGAACCGTCTTCTATTGAATATTTAAATGGAGATAATTTGACACAAGTCGAAAGTGGATCTGCCCTCTCCTCTGGGGGTAATGAGGGAATCGTTTCACTGGATCTGAATAATCCAACGAAATCAACCAAGAGAAAGGGTAAACGGGTAACCCGGACTGCTGTCCAAGAGCAGAACAAACGTAGTATCTGTTTTTTCATTGGAGAGCCACTTTCTTGCGAGGAGGCTCAAGAAAGATGGCGCTGGAGATATGAACTTAAGGAACGCAAATCTAAGAGTAGAGGCCAACAATCAGAGGATGACGAAGACAAGATTGTTGCAAATGTAGAATGCCATTATTCGCAAGCAAAAGTCGACGGTCACACCTTTAGCCTTGGAGACTTTGCCTACATAAAGGGTGAAGAAGAAGAAACCCATGTTGGCCAGATAGTAGAGTTTTTTAAGACAACAGATGGAGAAAGCTACTTCCGAGTTCAGTGGTTTTACAGAGCAACGGATACAATAATGGAACGGCAGGCTACTAATCATGACAAAAGGCGTCTCTTCTATTCTACCGTAATGAATGACAATCCAGTAGATTGTCTTATTTCTAAAGTTACTGTTTTACAAGTTTCACCTAGGGTCGGATTGAAGCCCAATTCTATAAAATCTGACTACTATTTTGATATGGAGTATTGTGTGGAGTATTCAACATTTCAAACCTTGAGAAATCCTAAAACGTCCGAAAACAAGCTTGAGTGTTGTGCCGATGTGGTACCTACAGAATCCACTGAATCTATTTTGAAAAAGAAAAGTTTTAGCGGAGAGCTTCCTGTGCTTGATCTTTACAGTGGTTGTGGTGGAATGTCAACTGGGTTAAGTCTTGGAGCCAAAATATCTGGTGTTGATGTCGTGACGAAATGGGCTGTGGACCAGAATACGGCTGCCTGTAAGAGCTTGAAATTGAACCATCCAAACACGCAGGTTAGGAATGATGCTGCTGGAGACTTCCTCCAACTTTTGAAGGAATGGGATAAATTATGCAAGCGATATGTGTTTAATAATGATCAGAGAACTGATACATTAAGATCCGTAAATTCAACTAAAGAAACTAGTGGAAGCAGCTCTTCTAGTGATGATGATTCAGATTCTGAGGAGTACGAAGTGGAAAAGCTAGTTGATATATGCTTTGGTGATCATGACAAGACAGGAAAAAATGGCCTGAAGTTTAAGGTGCACTGGAAAGGATACAGAAGCGACGAAGATACATGGGAACTAGCAGAGGAATTGAGTAACTGTCAAGATGCCATTCGGGAGTTTGTAACTAGTGGATTTAAGTCCAAGATCTTGCCACTTCCTGGTCGTGTTGGTGTGATATGTGGGGGACCTCCATGCCAAGGAATTAGTGGCTATAACCGGCACAGGAATGTTGATTCTCCATTGAATGATGAAAGGAATCAGCAAATTATAGTTTTTATGGACATAGTGGAGTATCTGAAACCCTCATATGTGTTGATGGAAAATGTTGTTGATATTCTGCGTATGGACAAAGGTTCTCTTGGGCGATACGCTTTGAGCCGTCTTGTGAACATGAGATACCAAGCAAGGTTAGGTATCATGACAGCTGGTTGCTATGGTCTTTCCCAATTTCGATCCAGAGTTTTCATGTGGGGAGCTGTTCCAAACAAGAACCTACCTCCGTTTCCGCTTCCAACGCATGATGTTATTGTCAGATATGGGCTTCCACTTGAGTTCGAGAGGAATGTAGTTGCTTATGCTGAAGGCCAACCCAGAAAACTTGAAAAAGCTCTTGTTCTAAAAGATGCGATATCAGATCTTCCTCATGTATCAAACGATGAAGACCGGGAGAAATTGCCTTATGAAAGTCTCCCAAAAACAGATTTTCAGAGGTACATTAGATCAACCAAACGTGATTTGACAGGCTCTGCAATTGATAACTGTAACAAAAGAACAATGCTACTGCATGATCACAGGCCGTTCCATATAAATGAAGACGACTATGCCCGAGTTTGCCAAATCCCCAAGAGGAAGGGAGCTAATTTCAGGGATCTTCCGGGGTTAATCGTCAGAAACAATACAGTATGTCGTGATCCATCAATGGAACCGGTTATTCTGCCATCAGGAAAGCCTTTGGTACCAGGATACGTCTTTACTTTTCAGCAAGGGAAATCTAAAAGACCGTTTGCTCGTCTTTGGTGGGATGAAACTGTTCCAACCGTTCTAACAGTCCCAACATGCCACAGTCAGGCGTTATTGCATCCTGAGCAAGATCGAGTGCTAACCATAAGAGAATCTGCACGGCTTCAAGGTTTCCCTGATTACTTCCAGTTCTGTGGAACCATTAAAGAAAGGTATTGTCAGATTGGAAATGCAGTGGCAGTCTCGGTTTCTCGTGCTTTAGGTTATTCGCTTGGTATGGCTTTTCGTGGTCTAGCCCGCGACGAGCATCTTATAAAACTTCCCCAAAACTTTTCGCATTCAACTTACCCTCAGCTTCAAGAAACCATTCCTCATTGA
>992_std
ATGTTATCGCCGGCCAAATGTGAGTCAGAAGAGGCTCAAGCTCCATTGGATCTCCATTCTTCTTCTAGATCTGAACCGGAATGTCTCTCTCTTGTCCTCTGGTGTCCCAATCCTGAAGAAGCTGCTCCGTCCTCTACTAGAGAACTCATAAAGCTCCCCGACAACGGAGAGATGAGTTTGAGGAGATCCACGACGCTTAATTGTAATTCGCCTGAAGAGAACGGAGGAGAAGGGAGAGTTTCGCAGAGGAAGTCATCTCGTGGTAAGTCACAGCCGCTGCTTATGTTGACGAACGGTTGTCAGCTTCGGAGGTCGCCGAGATTTAGGGCCGTGCATGCAAATTTCGACAATGTATGCTCGGTTCCGGTTACCGAAGGGGGAGTTTCGCAGAGGAATTCCTCTCGTGGTAAGTCACAGCCGCTGCTTACTTTGACGAACGGTTGTCAGCTTCGGAGGTCGCCGAGATCTAGGGCGGTGGATGGAAATTTTGACAGTGTATGCTCGGTTCCGGTGACTGGAAAGTTTGGGTCGAGGAAGAGAAAGAGTAATAGTGCTCTCGATAAGAAGGAAAGCTCAGATTCTGAGGGACTGACATTCAAAGATATAGCTGTAATTGCCAAGAGCCTGGAGATGGAAATAATTTCCGAGTGCCAATATAAGAACAACGTTGCTGAAGGTAGATCAAAATTGCAAGATCCAGCCAAGAGGAAAGTTGATAGTGATACATTATTATATTCAAGCATCAATAGTTCTAAACAGAGTCTCGGAAGCAATAAACGAATGAGGAGATCTCAAAGATTCATGAAGGGAACGGAGAATGAGGGAGAAGAAAATCTAGGCAAGTCTAAAGGAAAAGGGATGTCTCTGGCATCTTGCTCATTTCGAAGATCTACAAGGCTATCTGGAACTGTGGAAACTGGCAACACAGAAACTTTGAACAGAAGAAAAGATTGTGGCCCGGCATTATGTGGTGCAGAACAGGTGAGGGGAACTGAGAGGCTGGTGCAAATTAGTAAGAATGATCACTGTTGTGAGGCTATGAAGAAATGTGAAGGTGATGGCCTAGTTTCATCCAAGCAAGAGCTATTAGTTTTTCCTTCGGGTTGCATCAAGAAAACTGTAAATGGTTGTAGGGACAGAACGTTAGGAAAACCCAGATCTTCTGGCCTAAATACGGATGATATTCACACTAGCTCTTTGAAAATTAGCAAAAATGATACTAGTAATGGATTAACTATGACGACTGCGTTAGTGGAGCAAGATGCAATGGAGTCTTTACTTCAGGGTAAAACTAGTGCTTGTGGTGCTGCTGATAAGGGAAAAACTCGGGAAATGCATGTAAATTCTACTGTGATCTATCTCTCTGACAGCGATGAACCGTCTTCTATTGAATATTTAAATGGAGATAATTTGACACAAGTCGAAAGTGGATCTGCCCTCTCCTCTGGGGGTAATGAGGGAATCGTTTCACTGGATCTGAATAATCCAACGAAATCAACCAATAGAAAGGGTAAACGGGTAACCCGGACTGCTGTCCAAGAGCAGAACAAACGTAGTATCTGTTTTTTCATTGGAGAGCCACTTTCTTGCGAGGAGGCTCAAGAAAGATGGCGCTGGAGATATGAACTTAAGGAACGCAAATCTAAGAGTAGAGGCCAACAATCAGAGGATGACGAAGACAAGATTGTTGCAAATGTAGAATGCCATTATTCGCAAGCAAAAGTCGACGGTCACACCTTTAGCCTTGGAGACTTTGCCTACATAAAGGGTGAAGAAGAAGAAACCCATGTTGGCCAGATAGTAGAGTTTTTTAAGACAACAGATGGAGAAAGTTACTTCCGAGTTCAGTGGTTTTACAGAGCAACGGATACAATAATGGAACGGCAGGCTACTAATCATGACAAAAGGCGTCTCTTCTATTCTACCGTAATGAATGACAATCCAGTAGATTGTCTTATTTCTAAAGTTACTGTTTTACAAGTTTCACCTAGGGCCGGATTGAAGCCCAATTCTATAAAATCTGACTACTATTTTGATATGGAGTATTGTGTGGAGTATTCAACATTTCAAACCTTGAGAAATCCTAAAACGTCCGAAAACAAGCTTGAGTGTTGGGCCGATGTGGTACCTACAGAATCCACTGAATCTATTTTGAAAAAGAAAAGTTTTAGCGGAGAGCTTCCTGTGCTTGATCTTTACAGTGGTTGTGGTGGAATGTCAACTGGGTTAAGTCTTGGAGCCAAAATATCTGGTGTTGATGTCGTGACGAAATGGGCTGTGGACCAGAATACGGCTGCCTGTAAGAGCTTGAAATTGAACCATCCAAACACGCAGGTTAGGAATGATGCTGCTGGAGACTTCCTCCAACTTTTGAAGGAATGGGATAAATTATGCAAGCGATATGTGTTTAATAATGATCAGAGAACTGATACATTAAGATCCGTAAATTCAACTAAAGAAACTAGTGAAAGCAGCTCTTCTAGTGACGATGATTCAGATTCTGAGGAGTACGAAGTGGAAAAGCTAGTTGATATATGCTTTGGTGATCCTGACAAGACAGGAAAAAATGGCCTGAAGTTTAAGGTGCACTGGAAAGGATACAGAAGCGACGAAGATACATGGGAACTAGCAGAGGAATTGAGTAACTGTCAAGATGCCATTCGGGAGTTTGTAACTAGTGGATTTAAGTCCAAGATCTTGCCACTTCCTGGTCGTGTTGGTGTGATATGTGGGGGACCTCCATGCCAAGGAATTAGTGGCTATAACCGGCACAGGAATGTTGATTCTCCATTGAATGATGAAAGGAATCAGCAAATTATAGTTTTTATGGACATAGTGGAGTATCTGAAACCCTCATATGTGTTGATGGAAAATGTTGTTGATATTCTGCGTATGGACAAAGGTTCTCTTGGGCGATACGCTTTGAGCCGTCTTGTGAACATGAGATACCAAGCAAGGTTAGGTATCATGACAGCTGGTTGCTATGGTCTTTCCCAATTTCGATCCAGAGTTTTCATGTGGGGAGCTGTTCCAAACAAGAACCTACCTCCGTTTCCGCTTCCAACGCATGATGTTATTGTCAGATATGGGCTTCCACTTGAGTTCGAGAGGAATGTAGTTGCTTATGCTGAAGGACAACCCAGAAAACTTGAAAAAGCTCTTGTTCTAAAAGATGCGATATCAGATCTTCCTCATGTATCAAACGATGAAGACCGGGAGAAATTGCCTTATGAAAGTCTCCCAAAAACAGATTTTCAGAGGTACATTAGATCAACCAAACGTGATTTGACAGGCTCTGCAATTGATAACTGTAACAAAAGAACAATGCTACTGCATGATCACAGGCCATTCCATATAAATGAAGACGACTATGCCCGAGTTTGCCAAATCCCAAAGAGGAAGGGAGCTAATTTCAGGGATCTTCCGGGGATAATCGTCAGAAACAATACAGTATGTCGTGATCCATCAATGGAACCGGTTATTCTGCCATCAGGAAAGCCTTTGGTACCAGGATACGTCTTTACTTTTCAGCAAGGGAAATCTAAAAGACCGTTTGCTCGTCTTTGGTGGGATGAAACTGTTCCAACCGTTCTAACAGTCCCAACATGCCACAGTCAGGCGTTATTGCATCCTGAGCAAGATCGAGTGCTAACCATAAGAGAATCTGCACGGCTTCAAGGTTTCCCTGATTACTTCCAGTTCTGTGGAACCATTAAAGAAAGGTATTGTCAGATTGGAAATGCAGTGGCAGTCTCGGTTTCTCGTGCTTTAGGTTATTCGCTTGGTATGGCTTTTCGTGGTCTAGCCCGTGACGAGCATCTTATAAAACTTCCCCAAAACTTTTCGCATTCAACTTACCCTCAGCTTCAAGAAACCATTCCTCATTGA
>6918_std
ATGTTATCGCCGGCCAAATGTGAGTCAGAAGAGGCTCAAGCTCCACTAGATCTCCATTCTTCTTCTAGATCTGAACCGGAATGTCTCTCTCTTGTCCTCTGGTGTCCCAATCCTGAAGAAGCTGCTCCGTCCTCTACTAGAGAACTCATAAAGCTCCCCGACAACGGAGAGATGAGTTTGAGGAGATCCACGACGCTTAATTGTAATTCGCCTGAAGAGAACGGAGGAGAAGGGAGAGTTTCGCAGAGGAAGTCATCTCGTGGTAAGTCACAGCCGCTGCTTATGTTGACGAACGGTTGTCAGCTTCGGAGGTCGCCGAGATTTAGGGCCGTGCATGCAAATTTCGACAATGTTTGCTCGGTTCCGGTTACCGAAGGGGGAGTTTCGCAGAGGAATTCCTCTCGTGGTAAGTCACAGCCGCTGCTTACTTTGACGAACGGTTGTCAGCTTCGGAGGTCGCCGAGATTTAGGGCGGTGGATGGAAATTTTGACAGTGTATGCTCGGTTCCGGTGACTGGAAAGTTTGGGTCGAGGAAGAGAAAGAGTAATAGTGCTCTCGATAAGAAGGAAAGCTCAGATTCTGAGGGACTGACATTCAAAGATATAGCTGTAATTGCCAAGAGCCTGGAGATGGAAATAATTTCCGAGTGCCAATATAAGAACAACGTTGCTGAAGGTAGATCAAGATTGCAAGATCCAGCCAAGAGGAAAGTTGATAGTGATACATTATTATCTTCAAGCATCAATAGTTCTAAACAGAGTCTCGGAAGCAATAAACGAATGAGGAGATCTCAAAGATTCATGAAGGGAACGGAGAATGAGGGAGAAGAAAATCTAGGCAAGTCTAAAGGAAAAGGGATGTCTCTGGCATCTTGCTCATTTCGAAGATCTACAAGGCTATCTGGAACTGTGGAAACTGGCAACACAGAAACTTTGAACAGAAGAAAAGATTGTGGCCCAGCATTATGTGGTGCAGAACAGGTGAGGGGAACTGAGAGGCTGGTGCAAATTAGTAAGAATGATCACTGTTGTGAGGCTATGAAGAAATGTGAAGGTGATGGCCTAGTTTCATCCAAGCAAGAGCTATTAGTTTTTCCTTCGGGTTGCATCAAGAAAACTGTAAATGTTTGTAGGGACAGAACGTTAGGAAAACCCAGATCTTCTGGCCTAAATACGGATGATATTCACACTAGCTCTTTGAAAATTAGCAAAAATGATACTAGTAATGGATTAACTATGACGACTGCGTTAGTGGAGCAAGATGCAATGGAGTCTTTACTTCAGGGTAAAACTAGTGCTTGTGGTGCTGCTGATAAGGGAAAAACTCGGGAAATGCATGTAAATTCTACTGTGATCTATCTCTCTGACAGCGATGAACCGTCTTCTATTGAATATTTAAATGGAGATAATTTGACACAAGTCGAAAGTGGATCTGCCCTCTCCTCTGGGGGTAATGAGGGAATCGTTTCACTGGATCTGAATAATCCAACGAAATCAACCAAGAGAAAGGGTAAACGGGTAACCCGGACTGCTGTCCAAGAGCAGAACAAACGTAGTATCTGTTTTTTCATTGGAGAGCCACTTTCTTGCGAGGAGGCTCAAGAAAGATGGCGCTGGAGATATGAACTTAAGGAACGCAAATCTAAGAGTAGAGGCCAACAATCAGAGGATGACGAAGACAAGATTGTTGCAAATGTAGAATGCCATTATTCGCAAGCAAAAGTCGACGGTCACACCTTTAGCCTTGGAGACTTTGCCTACATAAAGGGTGAAGAAGAAGAAACCCATGTTGGCCAGATAGTAGAGTTTTTTAAGACAACAGATGGAGAAAGCTACTTCCGAGTTCAGTGGTTTTACAGAGCAACGGATACAATAATGGAACGGCAGGCTACTAATCATGACAAAAGGCGTCTCTTCTATTCTACCGTAATGAATGACAATCCAGTAGATTGTCTTATTTCTAAAGTTACTGTTTTACAAGTTTCACCTAGGGCCGGATTGAAGCCCAATTCTATAAAATCTGACTACTATTTTGATATGGAGTATTGTGTGGAGTATTCAACATTTCAAACCTTGAGAAATCCTAAAACGTCCGAAAACAAGCTTGAGTGTTGTGCCGATGTGGTACCTACAAAATCCACTGAATCTATTTTGAAAAAGAAAAGTTTTAGCGGAGAGCTTCCTGTGCTTGATCTTTACAGTGGTTGTGGTGGAATGTCAACTGGGTTAAGTCTTGGAGCCAAAATATCTGGTGTTGATGTCGTGACGAAATGGGCTGTGGACCAGAATACGGCTGCCTGTAAGAGCTTGAAATTGAACCATCCAAACACGCAGGTTAGGAATGATGCTGCTGGAGACTTCCTCCAACTTTTGAAGGAATGGGATAAATTATGCAAGCGATATGTGTTTAATAATGATCAGAGAACTGATACATTAAGATCCGTAAATTCAACTAAAGAAACTAGTGAAAGCAGCTCTTCTAGTGACGATGATTCAGATTCTGAGGAGTACGAAGTGGAAAAGCTAGTTGATATATGCTTTGGTGATCCTGACAAGACAGGAAAAAATGGCCTGAAGTTTAAGGTGCACTGGAAAGGATACAGAAGCGACGAAGATACATGGGAACTAGCAGAGGAATTGAGTAACTGTCAAGATGCCATTCGGGAGTTTGTAACTAGTGGATTTAAGTCCAAGATCTTGCCACTTCCTGGTCGTGTTGGTGTGATATGTGGGGGACCTCCATGCCAAGGAATTAGTGGCTATAACCGGCACAGGAATGTTGATTCTCCATTGAATGATGAAAGGAATCAGCAAATTATAGTTTTCATGGACATAGTGGAGTATCTGAAACCCTCATATGTGTTGATGGAAAATGTTGTGGATATTCTGCGTATGGACAAAGGTTCTCTTGGGCGATACGCTTTGAGCCGTCTTGTGAACATGAGATACCAAGCAAGGTTAGGTATCATGACAGCTGGTTGCTATGGTCTTTCCCAATTTCGATCCAGAGTTTTCATGTGGGGAGCTGTTCCAAACAAGAACCTACCTCCGTTTCCGCTTCCAACACATGATGTTATTGTCAGATATGGGCTTCCACTTGAGTTCGAGAGGAATGTAGTTGCTTATGCTGAAGGCCAACCCAGAAAACTTGAAAAAGCTCTTGTTCTAAAAGATGCGATATCAGATCTTCCTCATGTATCAAACGATGAAGACCGGGAGAAATTGCCTTATGAAAGTCTCCCAAAAACAGATTTTCAGAGATACATTAGATCAACCAAACGTGATTTGACAGGCTCTGCAATTGATAACTGTAACAAAAGAACAATGCTACTGCATGATCACAGGCCGTTCCATATAAATGAAGACGATTATGCCCGAGTTTGCCAAATCCCAAAGAGGAAGGGAGCTAATTTCAGGGATCTTCCGGGGTTAATCGTCAGAAACAATACAGTATGTCGTGATCCATCAATGGAACCGGTTATTCTGCCATCAGGAAAGCCTTTGGTACCAGGATACGTCTTTACTTTTCAGCAAGGGAAATCTAAAAGACCGTTTGCTCGTCTTTGGTGGGATGAAACTGTTCCAACCGTTCTAACAGTCCCAACATGCCACAGTCAGGCGTTATTGCATCCTGAGCAAGATCGAGTGCTAACCATAAGAGAATCTGCACGGCTTCAAGGTTTCCCTGATTACTTCCAGTTCTGTGGAACCATTAAAGAAAGGTATTGTCAGATTGGAAATGCAGTGGCAGTCTCGGTTTCTCGTGCTTTAGGTTATTCGCTTGGTATGGCTTTTCGTGGTCTAGCCCGCGACGAGCATCTTATAAAACTTCCCCAAAACTTTTCGCATTCAACTTACCCTCAGCTTCAAGAAACCATTCCTCATTGA
>6188_altA
ATGTTATCGCCGGCCAAATGTGAGTCAGAAGAGGCTCAAGCTCCATTGGATCTCCATTCTTCTTCTAGATCTGAACCGGAATGTCTCTCTCTTGTCCTCTGGTGTCCCAATCCTGAAGAAGCTGCTCCGTCCTCTACTAGAGAACTCATAAAGCTCCCCGACAACGGAGAGATGAGTTTGAGGAGATCCACGACGCTTAATTGTAATTCGCCTGAAGAGAACGGAGGAGAAGGGAGAGTTTCGCAGAGGAAGTCATCTCGTGGTAAGTCACAGCCGCTGCTTATGTTGACGAACGGTTGTCAGCTTCGGAGGTCGCCGAGATTTAGGGCCCTGCATGCAAATTTCGACAATGTATGCTCGGTTCCGGTTACCAAAGGGGGAGTTTCGCAGAGGAAGTTCTCTCGTGGTAAGTCACAGCCGCTGCTTACTTTGACGAACGGTTGTCAGCTTCGGAGGTCGCCGAGATTTAGGGCGGTGGATGGAAATTTTGACAGTGTATGCTCGGTTCCGGTGACTGGAAAGTTTGGGTCGAGGAAGAGAAAGAGTAATAGTGCTCTCGATAAGAAGGAAAGCTCAGATTCTGAGGGATTGACATTCAAAGACATAGCTGTAATTGCCAAGAGCCTGGAGATGGAAATCATTTCCGAGTGCCAATATAAGAACAACGTTGCTGAAGGTAGATCAAGATTGCAAGATCCAGCCAAGAGGAAAGTTGACAGTGATACATTATCATCTTCAAGCATCAATAGTTCTAAACAGAATCTCGGAAGCAATAAACGAATGAGGAGATCTCAAAGATTCATGAAGGGAACGGAGAATGAGGGAGTAGAAAATCTAGGCAAGTCTAAAGGAAAAGGGATGTCTCTGGCATCTTGCTCATTTCGAAGATCTACAAGGCTATCTGGAACTGTTGAAACTGGCAACACAGAAACTTTGAACAGAAGAAAAGATTGTGGCCCAGCATTATGTGGTGCAGAACAGGTGAGGGGAACTGAGAGGCTGGTGCAAATTAGTAAGAATGATCACTGTTGTGAGGCTATGAAGAAATGTGAAGGTGATGGCCTAGTTTCATCCAAGCAAGAGCTATTAGTTTTTCCTTCGGGTTGCATCAAGAAAACTGTAAATGTTTGTAGGGACAGAACGTTAGGAAAACCCAGATCTTCTGGCCTAAATACGGATGATATTCACACTAGCTCTTTGAAAATTAGCAAAAATGGTACTAGTAATGGATTAACTATGACGACTGCGTTAGTGGAGCAAGATGCAATGGAGTCTTTACTTCAGGGTAAAACTAGTGCTTGTGGTGCTGCTGATAAGGGAAAAACTCGGGAAATGCATGTAAATTCTACTGTGATCTATCTCTCTGACAGTGATGAACCGTCTTCTATTGAATATTTAAATGGAGATAATTTGACACAAGTCAAAAGTGGATCTGCCCTCTCCTCTGGGGGTAATGAGGGAATCGTTTCACTGGATCTGAATAATCCAACGAAATCAACCAAGAGAAAGGGTAAACGGGTAACCCGGACTGCTGTCCAAGAGCAGAACAAACGTAGTATCTGTTTTTTCATTGGAGAGCCACTTTCTTGCGAGGAGGCTCAAGAAAGATGGCGCTGGAGATATGAACTTAAGGAACGCAAATCTAAGAGTAGAGGCCAACAATCAGAGGATGACGAAGACAAGATTGTTGCAAATGTAGAATGCCATTATTCGCAAGCAAAAGTCGACGGTCACACCTTTAGCCTTGGAGACTTTGCCTACATAAAGGGTGAAGAAGAAGAAACCCATGTTGGCCAGATAGTAGAGTTTTTTAAGACAACAGATGGAGAAAGCTACTTCCGAGTTCAGTGGTTTTACAGAGCAACGGATACAATAATGGAACGGCAGGCTACTAATCATGACAAAAGGCGTCTCTTCTATTCTACCGTAATGAATGACAATCCAGTAGATTGTCTTATTTCTAAAGTTACTGTTTTACAAGTTTCACCTAGGGCCGGATTGAAGCCCAATTCTATAAAATCTGACTACTATTTTGATATGGAGTATTGTGTGGAGTATTCAACATTTCAAACCTTGAGAAATCCTAAAACGTCCGAAAACAAGCTTGAGTGTTGTGCCGATGTGGTACCTACAGAATCCACTGAATCTATTTTGAAAAAGAAAAGTTTTAGCGGAGAGCTTCCTGTGCTTGATCTTTACAGTGGTTGTGGTGGAATGTCAACTGGGTTAAGTCTTGGAGCCAAAATATCTGGTGTTGATGTCGTGACGAAATGGGCTGTGGACCAGAATAAGGCTGCCTGTAAGAGCTTGAAATTGAACCATCCAAACACGCAGGTTAGGAATGATGCTGCTGGAGACTTCCTCCAACTTTTGAAGGAATGGGATAAATTATGCAAGCGATATGTGTTTAATAATGATCAGAGAACTGATACATTAAGATCCGTAAATTCAACTAAAGAAACTAGTGAAAGCAGCTCTTCTAGTGACGATGATTCAGATTCTGAGGAGTACGAAGTGGAAAAGCTAGTTGATATATGCTTTGGTGATCCTGACAAGACAGGAAAAAATGGCCTGAAGTTTAAGGTGCACTGGAAAGGATACAGAAGCGACGAAGATACATGGGAACTAGCAGAGGAATTGAGTAACTGTCAAGATGCCATTCGGGAGTTTGTAACTAGTGGATTTAAGTCCAAGATCTTGCCACTTCCTGGTCGTGTTGGTGTGATATGTGGGGGACCTCCATGCCAAGGAATTAGTGGCTATAATCGGCACAGGAATGTTGATTCTCCATTGAATGATGAAAGGAATCAGCAAATTATAGTTTTCATGGACATAGTGGAGTATCTGAAACCCTCATATGTGTTGATGGAAAATGTTGTGGATATTCTGCGTATGGACAAAGGCTCTCTTGGGCGATACGCTTTGAGCCGTCTTGTGAACATGCGATACCAAGCAAGGTTAGGTATCATGACAGCTGGTTGCTATGGTCTTTCCCAATTTCGATCCAGAGTTTTCATGTGGGGAGCTGTTCCAAACAAGAACCTACCTCCGTTTCCGCTTCCAACACATGATGTTATTGTCAGATATGGGCTTCCACTTGAGTTCGAGAGGAATGTAGTTGCTTATGCTGAAGGCCAACCCAGAAAACTTGAAAAAGCTCTTGTTCTAAAAGATGCGATATCAGATCTTCCTCATGTATCAAACGATGAAGACCGGGAGAAATTGCCTTATGAAAGTCTCCCAAAAACAGATTTTCAGAGATACATTAGATCAACCAAACGTGATTTGACAGGCTCTGCAATTGATAACTGTAACAAAAGAACAATGCTACTGCATGATCACAGGCCGTTCCATATAAATGAAGACGATTATGCCCGAGTTCGCCAAATCCCAAAGAGGAAGGGAGCTAATTTCAGGGATCTTCCGGGGTTAATCGTCAGAAACAATACAGTATGTCGTGATCCATCAATGGAACCGGTTATTCTGCCATCAGGAAAGCCTTTGGTACCAGGATACGTCTTTACTTTTCAGCAAGGGAAATCTAAAAGACCGTTTGCTCGTCTTTGGTGGGATGAAACTGTTCCAACCGTTCTAACAGTCCCAACATGCCACAGTCAGGCGTTATTGCATCCTGAGCAAGATCGAGTGCTAACCATAAGAGAATCTGCACGGCTTCAAGGTTTCCCTGATTACTTCCAGTTCTGTGGAACCATTAAAGAAAGGTATTGTCAGATTGGAAATGCAGTGGCAGTCTCGGTTTCTCGTGCTTTAGGTTATTCGCTTGGTATGGCTTTTCGTGGTCTAGCCCGCGACGAGCATCTTATAAAACTTCCCCAAAACTTTTCGCATTCAACTTACCCTCAGCTTCAAGAAACCATTCCTCATTGA
>1061_altA
ATGTTATCGCCGGCCAAATGTGAGTCAGAAGAGGCTCAAGCTCCATTGGATCTCCATTCTTCTTCTAGATCTGAACCGGAATGTCTCTCTCTTGTCCTCTGGTGTCCCAATCCTGAAGAAGCTGCTCCGTCCTCTACTAGAGAACTCATAAAGCTCCCCGACAACGGAGAGATGAGTTTGAGGAGATCCACGACGCTTAATTGTAATTCGCCTGAAGAGAACGGAGGAGAAGGGAGAGTTTCGCAGAGGAAGTCATCTCGTGGTAAGTCACAGCCGCTGCTTATGTTGACGAACGGTTGTCAGCTTCGGAGGTCGCCGAGATTTAGGGCCGTGCATGCAAATTTCGACAATGTTTGCTCGGTTCCGGTTACCGAAGGGGGAGTTTCGCAGAGGAATTCCTCTCGTGGTAAGTCACAGCCGCTGCTTACTTTGACGAACGGTTGTCAGCTTCGGAGGTCGCCGAGATTTAGGGCGGTGGATGGAAATTTTGACAGTGTATGCTCGGTTCCGGTGACTGGAAAGTTTGGGTCGAGGAAGAGAAAGAGTAATAGTGCTCTCGATAAGAAGGAAAGCTCAGATTCTGAGGGATTGACATTCAAAGACATAGCTGTAATTGCCAAGAGCCTGGAGATGGAAATCATTTCCGAGTGCCAATATAAGAACAACGTTGCTGAAGGTAGATCAAGATTGCAAGATCCAGCCAAGAGGAAAGTTGACAGTGATACATTATCATCTTCAAGCATCAATAGTTCTAAACAGAATCTCGGAAGCAATAAACGAATGAGGAGATCTCAAAGATTCATGAAGGGAACGGAGAATGAGGGAGTAGAAAATCTAGGCAAGTCTAAAGGAAAAGGGATGTCTCTGGCATCTTGCTCATTTCGAAGATCTACAAGGCTATCTGGAACTGTTGAAACTGGCAACACAGAAACTTTGAACAGAAGAAAAGATTGTGGCCCAGCATTATGTGGTGCAGAACAGGTGAGGGGAACTGAGAGGCTGGTGCAAATTAGTAAGAATGATCACTGTTGTGAGGCTATGAAGAAATGTGAAGGTGATGGCCTAGTTTCATCCAAGCAAGAGCTATTAGTTTTTCCTTCGGGTTGCATCAAGAAAACTGTAAATGTTTGTAGGGACAGAACGTTAGGAAAACCCAGATCTTCTGGCCTAAATACGGATGATATTCACACTAGCTCTTTGAAAATTAGCAAAAATGGTACTAGTAATGGATTAACTATGACGACTGCGTTAGTGGAGCAAGATGCAATGGAGTCTTTACTTCAGGGTAAAACTAGTGCTTGTGGTGCTGCTGATAAGGGAAAAACTCGGGAAATGCATGTAAATTCTACTGTGATCTATCTCTCTGACAGTGATGAACCGTCTTCTATTGAATATTTAAATGGAGATAATTTGACACAAGTCAAAAGTGGATCTGCCCTCTCCTCTGGGGGTAATGAGGGAATCGTTTCACTGGATCTGAATAATCCAACGAAATCAACCAAGAGAAAGGGTAAACGGGTAACCCGGACTGCTGTCCAAGAGCAGAACAAACGTAGTATCTGTTTTTTCATTGGAGAGCCACTTTCTTGCGAGGAGGCTCAAGAAAGATGGCGCTGGAGATATGAACTTAAGGAACGCAAATCTAAGAGTAGAGGCCAACAATCAGAGGATGACGAAGACAAGATTGTTGCAAATGTAGAATGCCATTATTCGCAAGCAAAAGTCGACGGTCACACCTTTAGCCTTGGAGACTTTGCCTACATAAAGGGTGAAGAAGAAGAAACCCATGTTGGCCAGATAGTAGAGTTTTTTAAGACAACAGATGGAGAAAGCTACTTCCGAGTTCAGTGGTTTTACAGAGCAACGGATACAATAATGGAACGGCAGGCTACTAATCATGACAAAAGGCGTCTCTTCTATTCTACCGTAATGAATGACAATCCAGTAGATTGTCTTATTTCTAAAGTTACTGTTTTACAAGTTTCACCTAGGGCCGGATTGAAGCCCAATTCTATAAAATCTGACTACTATTTTGATATGGAGTATTGTGTGGAGTATTCAACATTTCAAACCTTGAGAAATCCTAAAACGTCCGAAAACAAGCTTGAGTGTTGTGCCGATGTGGTACCTACAGAATCCACTGAATCTATTTTGAAAAAGAAAAGTTTTAGCGGAGAGCTTCCTGTGCTTGATCTTTACAGTGGTTGTGGTGGAATGTCAACTGGGTTAAGTCTTGGAGCCAAAATATCTGGTGTTGATGTCGTGACGAAATGGGCTGTGGACCAGAATAAGGCTGCCTGTAAGAGCTTGAAATTGAACCATCCAAACACGCAGGTTAGGAATGATGCTGCTGGAGACTTCCTCCAACTTTTGAAGGAATGGGATAAATTATGCAAGCGATATGTGTTTAATAATGATCAGAGAACTGATACATTAAGATCCGTAAATTCAACTAAAGAAACTAGTGAAAGCAGCTCTTCTAGTGACGATGATTCAGATTCTGAGGAGTACGAAGTGGAAAAGCTAGTTGATATATGCTTTGGTGATCCTGACAAGACAGGAAAAAATGGCCTGAAGTTTAAGGTGCACTGGAAAGGATACAGAAGCGACGAAGATACATGGGAACTAGCAGAGGAATTGAGTAACTGTCAAGATGCCATTCGGGAGTTTGTAACTAGTGGATTTAAGTCCAAGATCTTGCCACTTCCTGGTCGTGTTGGTGTGATATGTGGGGGACCTCCATGCCAAGGAATTAGTGGCTATAATCGGCACAGGAATGTTGATTCTCCATTGAATGATGAAAGGAATCAGCAAATTATAGTTTTCATGGACATAGTGGAGTATCTGAAACCCTCATATGTGTTGATGGAAAATGTTGTGGATATTCTGCGTATGGACAAAGGCTCTCTTGGGCGATACGCTTTGAGCCGTCTTGTGAACATGCGATACCAAGCAAGGTTAGGTATCATGACAGCTGGTTGCTATGGTCTTTCCCAATTTCGATCCAGAGTTTTCATGTGGGGAGCTGTTCCAAACAAGAACCTACCTCCGTTTCCGCTTCCAACACATGATGTTATTGTCAGATATGGGCTTCCACTTGAGTTCGAGAGGAATGTAGTTGCTTATGCTGAAGGCCAACCCAGAAAACTTGAAAAAGCTCTTGTTCTAAAAGATGCGATATCAGATCTTCCTCATGTATCAAACGATGAAGACCGGGAGAAATTGCCTTATGAAAGTCTCCCAAAAACAGATTTTCAGAGATACATTAGATCAACCAAACGTGATTTGACAGGCTCTGCAATTGATAACTGTAACAAAAGAACAATGCTACTGCATGATCACAGGCCGTTCCATATAAATGAAGACGATTATGCCCGAGTTCGCCAAATCCCAAAGAGGAAGGGAGCTAATTTCAGGGATCTTCCGGGGTTAATCGTCAGAAACAATACAGTATGTCGTGATCCATCAATGGAACCGGTTATTCTGCCATCAGGAAAGCCTTTGGTACCAGGATACGTCTTTACTTTTCAGCAAGGGAAATCTAAAAGACCGTTTGCTCGTCTTTGGTGGGATGAAACTGTTCCAACCGTTCTAACAGTCCCAACATGCCACAGTCAGGCGTTATTGCATCCTGAGCAAGATCGAGTGCTAACCATAAGAGAATCTGCACGGCTTCAAGGTTTCCCTGATTACTTCCAGTTCTGTGGAACCATTAAAGAAAGGTATTGTCAGATTGGAAATGCAGTGGCAGTCTCGGTTTCTCGTGCTTTAGGTTATTCGCTTGGTATGGCTTTTCGTGGTCTAGCCCGCGACGAGCATCTTATAAAACTTCCCCAAAACTTTTCGCATTCAACTTACCCTCAGCTTCAAGAAACCATTCCTCATTGA
>6113_altB
ATGTTATCGCCGGCCAAATGTGAGTCAGAAGAGGCTCAAGCTCCACTAGATCTCCATTCTTCTTCTAGATCTGAACCGGAATGTCTCTCTCTTGTCCTCTGGTGTCCCAATCCTGAAGAAGCTGCTCCGTCCTCTACTAGAGAACTCATAAAGCTCCCCGACAACGGAGAGATGAGTTTGAGGAGATCCACGACGCTTAATTGTAATTCGCCTGAAGAGAACGGAGGAGAAGGGAGAGTTTCGCAGAGGAAGTCATCTCGTGGTAAGTCACAGCCGCTGCTTATGTTGACGAACGGTTGTCAGCTTCGGAGGTCGCCGAGATTTAGGGCCGTGCATGCAAATTTCGACAATGTATGCTCGGTTCCGGTTACCGAAGGGGGAGTTTCGCAGAGGAATTCCTCTCGTGGTAAGTCACAGCCGCTGCTTACTTTGACGAACGGTTGTCAGCTTCGGAGGTCGCCGAGATTTAAGGCGGTGGATGGAAATTTTGACAGTGTATGCTCGGTTCCGGTGACTGGAAAGTTTGGGTCGAGGAAGAGAAAGAGTAATAGTGCTCTCGATAAGAAGGAAAGCTCAGATTCTGAGGGACTGACATTCAAAGATATAGCTGTAATTGCCAAGAGCCTGGAGATGGAAATAATTTCCGAGTGCCAATATAAGAACAACGTTGCTGAAGGTAGATCAAGATTGCAAGATCCAGCCAAGAGGAAAGTTGATAGTGATACATTATTATATTCAAGCATCAATAGTTCTAAACAGAGTCTCGGAAGCAATAAACGAATGAGGAGATCTCAAAGATTCATGAAGGGAACGGAGAATGAGGGAGAAGAAAATCTAGGCAAGTCTAAAGGAAAAGGGATGTCTCTGGCATCTTGCTCATTTCGAAGATCTACAAGGCTATCTGGAACTGTGGAAACTGGCAACACAGAAACTTTGAACAGAAGAAAAGATTGTGGCCCGGCATTATGTGGTGCAGAACAGGTGAGGGGAACTGAGAGGCTGGTGCAAATTAGTAAGAATGATCACTGTTGTGAGGCTATGAAGAAATGTGAAGGTGATGGCCTAGTTTCATCCAAGCAAGAGCTATTAGTTTTTCCTTCGGGTTGCATCAAGAAAACTGTAAATGGTTGTAGGGACAGAACGTTAGGAAAACCCAGATCTTCTGGCCTAAATACGGATGATATTCACACTAGCTCTTTGAAAATTAGCAAAAATGATACTAGTAATGGATTAACTATGACGACTGCGTTAGTGGAGCAAGATGCAATGGAGTCTTTACTTCAGGGTAAAACTAGTGCTTGTGGTGCTGCTGATAAGGGAAAAACTCGGGAAATGCATGTAAATTCTACTGTGATCTATCTCTCTGACAGCGATGAACCGTCTTCTATTGAATATTTAAATGGAGATAATTTGACACAAGTCGAAAGTGGATCTGCCCTCTCCTCTGGGGGTAATGAGGGAATCGTTTCACTGGATCTGAATAATCCAACGAAATCAACCAAGAGAAAGGGTAAACGGGTAACCCGGACTGCTGTCCAAGAGCAGAACAAACGTAGTATCTGTTTTTTCATTGGAGAGCCACTTTCTTGCGAGGAGGCTCAAGAAAGATGGCGCTGGAGATATGAACTTAAGGAACGCAAATCTAAGAGTAGAGGCCAACAATCAGAGGATGACGAAGACAAGATTGTTGCAAATGTAGAATGCCATTATTCGCAAGCAAAAGTCGACGGTCACACCTTTAGCCTTGGAGACTTTGCCTGCATAAAGGGTGAAGAAGAAGAAACCCATGTTGGCCAGATAGTAGAGTTTTTTAAGACAACAGATGGAGAAAGCTACTTCCGAGTTCAGTGGTTTTACAGAGCAACGGATACAATAATGGAACGGCAGGCTACTAATCATGACAAAAGGCGTCTCTTCTATTCTACCGTAATGAATGACAATCCAGTAGATTGTCTTATTTCTAAAGTTACTGTTTTACAAGTTTCACCTAGGGCCGGATTGAAGCCCAATTCTATAAAATCTGACTACTATTTTGATATGGAGTATTGTGTGGAGTATTCAACATTTCAAACCTTGAGAAATCCTAAAACGTCCGAAAACAAGCTTGAGTGTTGTGCCGATGTGGTACCTACAAAATCTACTGAATCTATTTTGAAAAAGAAAAGTTTTAGCGGAGAGCTTCCTGTGCTTGATCTTTACAGTGGTTGTGGTGGAATGTCAACTGGGTTAAGTCTTGGAGCCAAAATATCTGGTGTTGATGTCGTGACGAAATGGGCTGTGGACCAGAATACGGCTGCCTGTAAGAGCTTGAAATTGAACCATCCAAACACGCAGGTTAGGAATGATTCTGCTGGAGACTTCCTCCAACTTTTGAAGGAATGGGATAAATTATGCAAGCGATATGTGTTTAATAATGATCAGAGAACTGATACATTAAGATCCGTAAATTCAACTAAAGAAACTAGTGAAAGCAGCTCTTCTAGTGACGATGATTCAGATTCTGAGGAGTACGAAGTGGAAAAGCTAGTTGATATATGCTTTGGTGATCCTGACAAGACAGGAAAAAATGGCCTGAAGTTTAAGGTGCACTGGAAAGGATACAGAAGCGACGAAGATACATGGGAACTAGCAGAGGAATTGAGTAATTGTCAAGATGCCATTAGGGAGTTTGTAACTAGTGGATTTAAGTCCAAGATCTTGCCACTTCCTGGTCGTGTTGGTGTGATATGTGGGGGACCTCCATGCCAAGGAATTAGTGGCTATAACCGGCACAGGAATGTTGATTCTCCATTGAATGATGAAAAGAATCAGCAAATTATAGTTTTCATGGACATAGTGGAGTATCTGAAACCCTCATATGTGTTGATGGAAAATGTTGTGGATATTCTGCGTATGGACAAAGGTTCTCTTGGGCGATACGCTTTGAGCCGTCTTGTGAACATGAGATACCAAGCAAGGTTAGGTATCATGACAGCTGGTTGCTATGGTCTTTCCCAATTTCGATCCAGAGTTTTCATGTGGGGAGCTGTTCCAAACAAGAACCTACCTCCGTTTCCGCTTCCAACACATGATGTTATTGTCAGATATGGGCTTCCACTTGAGTTCGAGAGGAATGTAGTTGCTTATGCTGAAGGCCAACCCAGAAAACTTGAAAAAGCTCTTGTTCTAAAAGATGCGATATCAGATCTTCCTCATGTATCAAACGAAGAAGACCGGGAGAAATTGCCTTATGAAAGTCTCCCAAAGACAGATTTTCAGAGATACATTAGATCAACCAAACGTGATTTGACAGGCTCTGCAATTGATAACTGTAACAAAAGAACAATGCTACTGCATGATCACAGGCCGTTCCATATAAATGAAGACGATTATGCCCGAGTTTGCCAAATCCCAAAGAGGAAGGGAGCTAATTTCAGGGATCTTCCGGGGTTAATCGTCAGAAACAATACAGTATGTCGTGATCCATCAATGGAACCGGTTATTCTGCCATCAGGAAAGCCTTTGGTACCAGGATACGTCTTTACTTTTCAGCAAGGGAAATCTAAAAGACCGTTTGCTCGTCTTTGGTGGGATGAAACTGTTCCAACCGTTCTAACAGTCCCAACATGCCACAGTCAGGCGTTATTGCATCCTGAGCAAGATCGAGTGCTAACCATAAGAGAATCTGCACGGCTTCAAGGTTTCCCTGATTACTTCCAGTTCTGTGGAACCATTAAAGAAAGGTATTGTCAGATTGGAAATGCAGTGGCAGTCTCGGTTTCTCGTGCTTTAGGTTATTCGCTTGGTATGGCTTTTCGTGGTCTAGCCCGCCACGAGCATCTTATAAAACTTCCCCAAAACTTTTCGCATTCAACTTACCCTCAGCTTCAAGAAGCCATTCCTCATTGA
>6191_altB
ATGTTATCGCCGGCCAAATGTGAGTCAGAAGAGGCTCAAGCTCCACTAGATCTCCATTCTTCTTCTAGATCTGAACCGGAATGTCTCTCTCTTGTCCTCTGGTGTCCCAATCCTGAAGAAGCTGCTCCGTCCTCTACTAGAGAACTCATAAAGCTCCCCGACAACGGAGAGATGAGTTTGAGGAGATCCACGACGCTTAATTGTAATTCGCCTGAAGAGAACGGAGGAGAAGGGAGAGTTTCGCAGAGGAAGTCATCTCGTGGTAAGTCACAGCCGCTGCTTATGTTGACGAACGGTTGTCAGCTTCGGAGGTCGCCGAGATTTAGGGCCGTGCATGCAAATTTCGACAATGTATGCTCGGTTCCGGTTACCGAAGGGGGAGTTTCGCAGAGGAATTCCTCTCGTGGTAAGTCACAGCCGCTGCTTACTTTGACGAACGGTTGTCAGCTTCGGAGGTCGCCGAGATTTAAGGCGGTGGATGGAAATTTTGACAGTGTATGCTCGGTTCCGGTGACTGGAAAGTTTGGGTCGAGGAAGAGAAAGAGTAATAGTGCTCTCGATAAGAAGGAAAGCTCAGATTCTGAGGGACTGACATTCAAAGATATAGCTGTAATTGCCAAGAGCCTGGAGATGGAAATAATTTCCGAGTGCCAATATAAGAACAACGTTGCTGAAGGTAGATCAAGATTGCAAGATCCAGCCAAGAGGAAAGTTGATAGTGATACATTATTATATTCAAGCATCAATAGTTCTAAACAGAGTCTCGGAAGCAATAAACGAATGAGGAGATCTCAAAGATTCATGAAGGGAACGGAGAATGAGGGAGAAGAAAATCTAGGCAAGTCTAAAGGAAAAGGGATGTCTCTGGCATCTTGCTCATTTCGAAGATCTACAAGGCTATCTGGAACTGTGGAAACTGGCAACACAGAAACTTTGAACAGAAGAAAAGATTGTGGCCCGGCATTATGTGGTGCAGAACAGGTGAGGGGAACTGAGAGGCTGGTGCAAATTAGTAAGAATGATCACTGTTGTGAGGCTATGAAGAAATGTGAAGGTGATGGCCTAGTTTCATCCAAGCAAGAGCTATTAGTTTTTCCTTCGGGTTGCATCAAGAAAACTGTAAATGGTTGTAGGGACAGAACGTTAGGAAAACCCAGATCTTCTGGCCTAAATACGGATGATATTCACACTAGCTCTTTGAAAATTAGCAAAAATGATACTAGTAATGGATTAACTATGACGACTGCGTTAGTGGAGCAAGATGCAATGGAGTCTTTACTTCAGGGTAAAACTAGTGCTTGTGGTGCTGCTGATAAGGGAAAAACTCGGGAAATGCATGTAAATTCTACTGTGATCTATCTCTCTGACAGCGATGAACCGTCTTCTATTGAATATTTAAATGGAGATAATTTGACACAAGTCGAAAGTGGATCTGCCCTCTCCTCTGGGGGTAATGAGGGAATCGTTTCACTGGATCTGAATAATCCAACGAAATCAACCAAGAGAAAGGGTAAACGGGTAACCCGGACTGCTGTCCAAGAGCAGAACAAACGTAGTATCTGTTTTTTCATTGGAGAGCCACTTTCTTGCGAGGAGGCTCAAGAAAGATGGCGCTGGAGATATGAACTTAAGGAACGCAAATCTAAGAGTAGAGGCCAACAATCAGAGGATGACGAAGACAAGATTGTTGCAAATGTAGAATGCCATTATTCGCAAGCAAAAGTCGACGGTCACACCTTTAGCCTTGGAGACTTTGCCTGCATAAAGGGTGAAGAAGAAGAAACCCATGTTGGCCAGATAGTAGAGTTTTTTAAGACAACAGATGGAGAAAGCTACTTCCGAGTTCAGTGGTTTTACAGAGCAACGGATACAATAATGGAACGGCAGGCTACTAATCATGACAAAAGGCGTCTCTTCTATTCTACCGTAATGAATGACAATCCAGTAGATTGTCTTATTTCTAAAGTTACTGTTTTACAAGTTTCACCTAGGGCCGGATTGAAGCCCAATTCTATAAAATCTGACTACTATTTTGATATGGAGTATTGTGTGGAGTATTCAACATTTCAAACCTTGAGAAATCCTAAAACGTCCGAAAACAAGCTTGAGTGTTGTGCCGATGTGGTACCTACAAAATCCACTGAATCTATTTTGAAAAAGAAAAGTTTTAGCGGAGAGCTTCCTGTGCTTGATCTTTACAGTGGTTGTGGTGGAATGTCAACTGGGTTAAGTCTTGGAGCCAAAATATCTGGTGTTGATGTCGTGACGAAATGGGCTGTGGACCAGAATACGGCTGCCTGTAAGAGCTTGAAATTGAACCATCCAAACACGCAGGTTAGGAATGATTCTGCTGGAGACTTCCTCCAACTTTTGAAGGAATGGGATAAATTATGCAAGCGATATGTGTTTAATAATGATCAGAGAACTGATACATTAAGATCCGTAAATTCAACTAAAGAAACTAGTGAAAGCAGCTCTTCTAGTGACGATGATTCAGATTCTGAGGAGTACGAAGTGGAAAAGCTAGTTGATATATGCTTTGGTGATCCTGACAAGACAGGAAAAAATGGCCTGAAGTTTAAGGTGCACTGGAAAGGATACAGAAGCGACGAAGATACATGGGAACTAGCAGAGGAATTGAGTAATTGTCAAGATGCCATTAGGGAGTTTGTAACTAGTGGATTTAAGTCCAAGATCTTGCCACTTCCTGGTCGTGTTGGTGTGATATGTGGGGGACCTCCATGCCAAGGAATTAGTGGCTATAACCGGCACAGGAATGTTGATTCTCCATTGAATGATGAAAAGAATCAGCAAATTATAGTTTTCATGGACATAGTGGAGTATCTGAAACCCTCATATGTGTTGATGGAAAATGTTGTGGATATTCTGCGTATGGACAAAGGTTCTCTTGGGCGATACGCTTTGAGCCGTCTTGTGAACATGAGATACCAAGCAAGGTTAGGTATCATGACAGCTGGTTGCTATGGTCTTTCCCAATTTCGATCCAGAGTTTTCATGTGGGGAGCTGTTCCAAACAAGAACCTACCTCCGTTTCCGCTTCCAACACATGATGTTATTGTCAGATATGGGCTTCCACTTGAGTTCGAGAGGAATGTAGTTGCTTATGCTGAAGGCCAACCCAGAAAACTTGAAAAAGCTCTTGTTCTAAAAGATGCGATATCAGATCTTCCTCATGTATCAAACGAAGAAGACCGGGAGAAATTGCCTTATGAAAGTCTCCCAAAGACAGATTTTCAGAGATACATTAGATCAACCAAACGTGATTTGACAGGCTCTGCAATTGATAACTGTAACAAAAGAACAATGCTACTGCATGATCACAGGCCGTTCCATATAAATGAAGACGATTATGCCCGAGTTTGCCAAATCCCAAAGAGGAAGGGAGCTAATTTCAGGGATCTTCCGGGGTTAATCGTCAGAAACAATACAGTATGTCGTGATCCATCAATGGAACCGGTTATTCTGCCATCAGGAAAGCCTTTGGTACCAGGATACGTCTTTACTTTTCAGCAAGGGAAATCTAAAAGACCGTTTGCTCGTCTTTGGTGGGATGAAACTGTTCCAACCGTTCTAACAGTCCCAACATGCCACAGTCAGGCGTTATTGCATCCTGAGCAAGATCGAGTGCTAACCATAAGAGAATCTGCACGGCTTCAAGGTTTCCCTGATTACTTCCAGTTCTGTGGAACCATTAAAGAAAGGTATTGTCAGATTGGAAATGCAGTGGCAGTCTCGGTTTCTCGTGCTTTAGGTTATTCGCTTGGTATGGCTTTTCGTGGTCTAGCCCGCCACGAGCATCTTATAAAACTTCCCCAAAACTTTTCGCATTCAACTTACCCTCAGCTTCAAGAAGCCATTCCTCATTGA
