# Supplementary material for: DNA methylation in Arabidopsis has a genetic basis and shows evidence of local adaptation
Source: eLife. 2015 May 5;4:e05255. doi: 10.7554/eLife.05255 (PMC4413256; doi:10.7554/eLife.05255)
Supplement: Supplementary file 3. — Source for scripts used to extract SNPs from RNA-seq data and comparing to existing 250k SNP data. DOI: http://dx.doi.org/10.7554/eLife.05255.029 [file elife05255s003.gz]

Archive with 22 entries (19 files):
- 250K_fingerprint_code
- 250K_fingerprint_code/._.DS_Store
- 250K_fingerprint_code/.DS_Store
- 250K_fingerprint_code/250K_v3.05_TAIR9
- 250K_fingerprint_code/bin
- 250K_fingerprint_code/._CEGS_pipeline_post_mapping.py
- 250K_fingerprint_code/CEGS_pipeline_post_mapping.py
- 250K_fingerprint_code/._README
- 250K_fingerprint_code/README
- 250K_fingerprint_code/bin/._Block_genotyper_2_15_2011.py
- 250K_fingerprint_code/bin/Block_genotyper_2_15_2011.py
- 250K_fingerprint_code/bin/._fingerprint_calculator_4_27_2011_version.py
- 250K_fingerprint_code/bin/fingerprint_calculator_4_27_2011_version.py
- 250K_fingerprint_code/bin/._fingerprint_summary.py
- 250K_fingerprint_code/bin/fingerprint_summary.py
- 250K_fingerprint_code/bin/._Sam_block_generation_v3.py
- 250K_fingerprint_code/bin/Sam_block_generation_v3.py
- 250K_fingerprint_code/250K_v3.05_TAIR9/.DS_Store
- 250K_fingerprint_code/250K_v3.05_TAIR9/250K_positions.txt
- 250K_fingerprint_code/250K_v3.05_TAIR9/250K_v3.05_ecotype_name_and_ID.txt
- 250K_fingerprint_code/250K_v3.05_TAIR9/call_method_72_TAIR9_edit.csv
- 250K_fingerprint_code/250K_v3.05_TAIR9/call_method_72_TAIR9_SQL_version.csv
