# Supplementary material for: DNA methylation in Arabidopsis has a genetic basis and shows evidence of local adaptation
Source: eLife. 2015 May 5;4:e05255. doi: 10.7554/eLife.05255 (PMC4413256; doi:10.7554/eLife.05255)
Supplement: Supplementary file 3. — Source for scripts used to extract SNPs from RNA-seq data and comparing to existing 250k SNP data. DOI: http://dx.doi.org/10.7554/eLife.05255.029 [file elife05255s003.gz › 250K_fingerprint_code/CEGS_pipeline_post_mapping.py]

import os
import sys
import glob
import re
import random
import copy
import random
import copy
from subprocess import Popen, PIPE
import locale
locale.setlocale(locale.LC_ALL, 'en_US') 
#this allows us to print numbers with comma notations between thousands

#####################################################

#----------------ARGVs AND FILES---------------------#

parser=argparse.ArgumentParser(description="program runs genotyping pipeline on bam files in a directory against Aranbidopsis 250K data")
parser.add_argument("bam_directory", type=str, help="User supplied directory with BAM file to be fingerprinted against 250K data. ")
arg=parser.parse_args()


#----------------GLOBALS------------------------------#

flowcell_folder = arg.bam_directory
#flowcell_folder = "/Volumes/DB_HD/CEGS_RNAseq_data/CEGS_flowcells/CEGS_29_09_2010_7096NAAXX_remap"
#path to flowcell folder
flowcell = flowcell_folder.split("/")[-1]
mapping_folder = arg.bam_directory
#mapping_folder = "/Volumes/DB_HD/CEGS_RNAseq_data/CEGS_flowcells/CEGS_29_09_2010_7096NAAXX_remap/CEGS_29_09_2010_7096NAAXX_remap_mapping_files"
#path to map folder


code_folder = "./bin/" ## need to modify here to working directory. 
#edit code to specify where the programs are stored. they should all be in the
#same folder!
nordborg_positions = "./250K_v3.05_TAIR9/250K_positions.txt" ## need to modify here
#tell the program where the list of chr, pos for the 250K data are.
nordborg_file = "./250K_v3.05_TAIR9/call_method_72_TAIR9_edit.csv" ## need to modify here
#file with the snp calls, we use this to generate dictionary to keep track of the
#samples we match during the database calls
sample_lookup_file = "./250K_v3.05_TAIR9/250K_v3.05_ecotype_name_and_ID.txt" ## need to modify here
#this allows us to assign text based names when we generate the fingerprinting
#summary files
nordborg_sql_file = "./250K_v3.05_TAIR9/call_method_72_TAIR9_SQL_version.csv" 
#use this file for the fingerprint of the lines

#on the MACPRO where this was run we needed to be weary of the whitespace characters in the path!
#these need to be removed in order for glob to work and possibly some other functions
#can do this by X.replace("\\ ", " ")
#anything we grab with glob will also be screwed up and we will need to add back in the backslash
#escapes for whitespace with : X.replace(" ", "\ ")


#----------------REGULAR EXPRESSIONS----------------#

number_grab = re.compile("\d*\s")

#####################################################

#####################################################

print "running pipeline post mapping"

#begin loop here by grabbing all of the bamfiles
#then loop over each bamfile individually- convert to sam format
#and do analysis on these files.

bam_path = mapping_folder + "/*.bam"
bamfiles = glob.glob(bam_path.replace("\\ ", " ") )

sample_dict = {}
#this dictionary will keep track of the % mappings

#start large loop to do a number of steps on every bam file
for bam in bamfiles:
	print bam
	bam = bam.replace(" ", "\ ")
	#grab information from the bamfile
	file_list = bam.split("/")
	sample = file_list[-2] 
	
	#let's convert the bam to a samfile
	sam = bam.replace(".bam", ".sam")
	os.system("samtools view %s > %s " %(bam, sam) ) 
	print "samfile generated\n" ##r
	
	#let's generate the block file
	os.system("python %s %s %s %s %s" %((code_folder + "Sam_block_generation_v3.py"), sam, '50', '5', '4') )
	#should make a *_blocks_sorted.txt file
	print "blocks generated \n" ##r
	
	#lets run the Block genotyper now
	block_file = sam.replace(".sam", "_blocks_sorted.txt")
	os.system("python %s %s %s %s %s" %((code_folder + "Block_genotyper_2_15_2011.py"), block_file, nordborg_positions, '1', '85') )
	#might need to modify coverage and % cutoffs [argvs 3 and 4]
	print "block genotyper finished\n" ##r
	
	#let's check and see if genotyping file has data in it
	genotype_file = block_file.replace(".txt", "_genotypes.txt")
	if os.stat(genotype_file.replace("\\ ", " ") )[6] != 0:
		#this triggers if our genotyping file has information in it
		#now we can run the fingerprinting stuff.
		finger_outfile = ("/".join(file_list[0:-1]) + "/" + sample + "_genotype_results.txt")
		print "running finger calc"
		os.system("python %s %s %s %s %s" %((code_folder + "fingerprint_calculator_4_27_2011_version.py"), genotype_file, nordborg_file, finger_outfile, nordborg_sql_file)  )
	#now the fingerprinting is complete for the given bam/samfile

	#let's cleanup the files we don't need anymore!
	files_to_remove = [sam, block_file, genotype_file]
	#create a list of files to remove, then we can use rm in one go
	os.system("rm %s" %(" ".join(files_to_remove) )  ) 
	
#####################################################

#####################################################
#now that analysis is done, let's combine them into summary files
#that are user friendly to read.
os.system("python %s %s %s %s %s" %((code_folder + "fingerprint_summary.py"), mapping_folder.replace(" ", "\ "), sample_lookup_file, flowcell, flowcell_folder.replace(" ", "\ ")  )  )
