# Supplementary material for: DNA methylation in Arabidopsis has a genetic basis and shows evidence of local adaptation
Source: eLife. 2015 May 5;4:e05255. doi: 10.7554/eLife.05255 (PMC4413256; doi:10.7554/eLife.05255)
Supplement: Supplementary file 3. — Source for scripts used to extract SNPs from RNA-seq data and comparing to existing 250k SNP data. DOI: http://dx.doi.org/10.7554/eLife.05255.029 [file elife05255s003.gz › 250K_fingerprint_code/README]

#########################
README
#########################

contacts:
	EJ Osborne: ej.osborne@utah.edu
	Magnus Nordborg: magnus.nordborg@gmi.oeaw.ac.at

#########################
DESCRIPTION
#########################

Fingerprinting can be done using the following distributed code in ~bin/
and the supplied data files in ~250K_v3.05_TAIR9. 

Code is running by running the CEGS_pipeline_post_mapping.py wrapper script that runs 
on a directory with bam files to be compared to the 250K dataset. It converts the BAM ->
SAM and runs some genotyping scripts that generate pileup calls to genotype the BAM file.
It then compares these calls against the 250K samples that were genotyped and generates 
an output file that is ordered based on the number of matching SNPs to the supplied
250K accessions. 

Code  runs genotyping pipeline on bam files in a directory against Aranbidopsis 250K data

	python ./CEGS_pipeline_post_mapping.py [bam file directory]
	python ./CEGS_pipeline_post_mapping.py /testdir

Uses wildcards to grab all BAM files in the directory and process them. Generates 
*_genotype_results.txt file for each BAM with genotyping match results against all 250K
lines. 

#########################
REQUIRES:
#########################

Samtools in your path. Was run using python2.7. 
