# Supplementary material for: DNA methylation in Arabidopsis has a genetic basis and shows evidence of local adaptation
Source: eLife. 2015 May 5;4:e05255. doi: 10.7554/eLife.05255 (PMC4413256; doi:10.7554/eLife.05255)
Supplement: Supplementary file 3. — Source for scripts used to extract SNPs from RNA-seq data and comparing to existing 250k SNP data. DOI: http://dx.doi.org/10.7554/eLife.05255.029 [file elife05255s003.gz › 250K_fingerprint_code/bin/Block_genotyper_2_15_2011.py]

import sys
import string
import os

################################
#FUNCTION FOR BASE CALLING:

def basecall(list,percent):
	As = 0
	Ts = 0
	Cs = 0
	Gs = 0
	call = ''
	for x in list:
		if x == 'A':
			As += 1
		elif x == 'T':
			Ts += 1
		elif x == 'G':
			Gs += 1
		elif x == 'C':
			Cs += 1
		else:
			pass
	total = As+Ts+Cs+Gs
	if (As > 0) and (float(As)/total >= float(percent)/100):
		call = 'A'
	elif (Ts > 0) and (float(Ts)/total >= float(percent)/100):
		call = 'T'
	elif (Cs > 0) and (float(Cs)/total >= float(percent)/100):
		call = 'C'
	elif (Gs > 0) and (float(Gs)/total >= float(percent)/100):
		call = 'G'
	else:
		call = 'N'
	return call

################################

################################
#LOAD IN FILES AND ARGV ARGUMENTS:
block_file = open(sys.argv[1], 'r') 	#
basename = sys.argv[1]
#basename = basename.split('.')
#basename = basename[0]+'.bam'
#print 'test '+basename
outfile = open(basename.replace(".txt", '_genotypes.txt'), 'w') 		# outfile
genotype_file = open(sys.argv[2], 'r')
#genotype_file = open("/Users/ej/Desktop/Pileup_alternative/250K_positions.txt", 'r')
#genotype file is a list of positions
coverage = int(sys.argv[3])
#coverage = 1
#read_length = sys.argv[4]
#read_length = 5
concordance_percent = int(sys.argv[4])
#concordance_percent = int(85)

################################

################################
#GRAB ALL SNP POSITIONS FROM THE VARIANT FILE:
#with the following loop, we generate lists of all the positions from the SNP
#file (specified in genotype_file/argv[2]) for each of the 5 arabidopsis
#chromosomes. this allows us to avoid any dictionaries for the time being by 
#creating separate lists for each chromosome.

chr_1_list = []
chr_1_temp = {}
chr_2_list = []
chr_2_temp = {}
chr_3_list = []
chr_3_temp = {}
chr_4_list = []
chr_4_temp = {}
chr_5_list = []
chr_5_temp = {}
print 'loading genotypes'
for line in genotype_file:
	line=line.strip()
	line=line.split('\t')
	if line[0] == '1':
		chr_1_list.append(int(line[1]))
	elif line[0] == '2':
		chr_2_list.append(int(line[1]))
	elif line[0] == '3':
		chr_3_list.append(int(line[1]))
	elif line[0] == '4':
		chr_4_list.append(int(line[1]))
	elif line[0] == '5':
		chr_5_list.append(int(line[1]))
	else:
		raise
		#our variant files should not contain anything other than Chr 1-5 data

print 'genotypes loaded'

################################

################################
#LOOP TO GO THROUGH BLOCK SAMFILE TO GRAB BASES SPECIFIED IN VARIANT FILE:
#here we loop through the samfile to try and grab each of the bases from the 
#samfile that cover our snps of intereset as specified in the variant file (see
#loop above). we then filter the SNPs in terms of quality, etc and call the
#SNP based on the samfile information.

index1 = 0
index2 = 0
index3 = 0
index4 = 0
index5 = 0


for line in block_file:

	line=line.strip()
	line=line.split('\t')
	chr = line[0]
	flag = 0  #flag allows us to specify when we have passed the last value in chr_#_list
	#this saves the while loops below from doing weird things
	
####################################chr1 section####################################
	if chr == '1':
		begin = int(line[1])
		end = int(line[2])
		seq = line[3]
	
		while chr_1_list[index1] <= end and flag == 0: #loop through chr_1_list of SNPs until we 
			#reach the end of the read segement
			instance = chr_1_list[index1] #position of a SNP
			if begin > instance: #if pos is greater than instance keep looping through
				#instance
				index1 += 1
				if index1 >= (len(chr_1_list)-1): #need this control in here b/c errors occur
					#if index is outside of the range that can be called from chr_list
					index1 = (len(chr_1_list)-1) #need to set this value to len(chr_list)-1
					#because of list indexes go from 0-(len()-1)
					flag = 1
					#print "program about to explode." + str(chr_1_list[index1]) ##
				pass
				
			elif instance in range(begin, end+1):
				#print 'here'
				chr_1_temp[instance] = [] #create a dictionary entry here with snp 
				#position as the key
				index1 += 1 #this allows us to not re-assign index to a dictionary key.
				if index1 >= (len(chr_1_list)-1): #need this control in here b/c errors occur
					#if index is outside of the range that can be called from chr_list
					index1 = (len(chr_1_list)-1)
					flag = 1
					#print "program about to explode." + str(chr_1_list[index1]) ##
					
		for num in range(len(seq)):
			position = num + begin
			if position in chr_1_temp.keys():
				chr_1_temp[position].append(seq[num])

		if chr_1_temp != {}:
			keys = chr_1_temp.keys()
			keys.sort()
			#print keys
			#print chr_1_temp
			for inst in keys:
				if begin > inst:
					#print chr, inst, chr_1_temp[inst], basecall(chr_1_temp[inst],concordance_percent)
					if len(chr_1_temp[inst]) >= coverage:
						outfile.write("%s\t%s\t%s\n" %(chr, inst, basecall(chr_1_temp[inst],concordance_percent) ) )
					del chr_1_temp[inst]

####################################chr2 section####################################
	
	if chr == '2':
		
		begin = int(line[1])
		end = int(line[2])
		seq = line[3]
	
		while chr_2_list[index2] <= end and flag == 0: #loop through chr_2_list until we reach the end
			#of the read segement
			instance = chr_2_list[index2] 
			if begin > instance: #if pos is greater than instance keep looping through
				#instance
				index2 += 1
				#print instance
				#print chr_2_list[index2:]
				if index2 >= (len(chr_2_list)-1): #need this control in here b/c errors occur
					#if index is outside of the range that can be called from chr_list
					index2 = (len(chr_2_list)-1) #need to set this value to len(chr_list)-1
					flag = 1
					#because of list indexes go from 0-(len()-1)
					#print index2 ##
					#print len(chr_2_list) ##
					#print "program about to explode." + str(chr_2_list[index2]) ##
				pass
				
			elif instance in range(begin, end+1):
				#print 'here'
				chr_2_temp[instance] = [] #create a dictionary entry here with snp 
				#position as the key
				index2 += 1 #this allows us to not re-assign index to a dictionary key.
				if index2 >= (len(chr_2_list)-1): #need this control in here b/c errors occur
					#if index is outside of the range that can be called from chr_list
					index2 = (len(chr_2_list)-1)
					flag = 1
					#print "program about to explode." + str(chr_2_list[index2]) ##
					
		for num in range(len(seq)):
			position = num + begin
			if position in chr_2_temp.keys():
				chr_2_temp[position].append(seq[num])

		keys = chr_2_temp.keys()
		keys.sort()
		for inst in keys:
			if begin > inst:
				#print chr, inst, chr_2_temp[inst], basecall(chr_2_temp[inst],concordance_percent)
				if len(chr_2_temp[inst]) >= coverage:
					outfile.write("%s\t%s\t%s\n" %(chr, inst, basecall(chr_2_temp[inst],concordance_percent) ) )
				del chr_2_temp[inst]

####################################chr3 section####################################
	
	if chr == '3':
	
		begin = int(line[1])
		end = int(line[2])
		seq = line[3]
	
		while chr_3_list[index3] <= end and flag == 0: #loop through chr_3_list until we reach the end
			#of the read segement
			instance = chr_3_list[index3] 
			if begin > instance: #if pos is greater than instance keep looping through
				#instance
				index3 += 1
				#print instance
				#print chr_3_list[index3:]
				if index3 >= (len(chr_3_list)-1): #need this control in here b/c errors occur
					#if index is outside of the range that can be called from chr_list
					index3 = (len(chr_3_list)-1) #need to set this value to len(chr_list)-1
					flag = 1
					#because of list indexes go from 0-(len()-1)
					#print index3 ##
					#print len(chr_3_list) ##
					#print "program about to explode." + str(chr_3_list[index3]) ##
				pass
				
			elif instance in range(begin, end+1):
				#print 'here'
				chr_3_temp[instance] = [] #create a dictionary entry here with snp 
				#position as the key
				index3 += 1 #this allows us to not re-assign index to a dictionary key.
				if index3 >= (len(chr_3_list)-1): #need this control in here b/c errors occur
					#if index is outside of the range that can be called from chr_list
					index3 = (len(chr_3_list)-1)
					flag = 1
					#print "program about to explode." + str(chr_3_list[index3]) ##
					
		for num in range(len(seq)):
			position = num + begin
			if position in chr_3_temp.keys():
				chr_3_temp[position].append(seq[num])

		keys = chr_3_temp.keys()
		keys.sort()
		for inst in keys:
			if begin > inst:
				#print chr, inst, chr_3_temp[inst],basecall(chr_3_temp[inst],concordance_percent)
				if len(chr_3_temp[inst]) >= coverage:
					outfile.write("%s\t%s\t%s\n" %(chr, inst, basecall(chr_3_temp[inst],concordance_percent) ) )
				del chr_3_temp[inst]

####################################chr4 section####################################
	
	if chr == '4':
	
		begin = int(line[1])
		end = int(line[2])
		seq = line[3]
	
		while chr_4_list[index4] <= end and flag == 0: #loop through chr_4_list until we reach the end
			#of the read segement
			instance = chr_4_list[index4] 
			if begin > instance: #if pos is greater than instance keep looping through
				#instance
				index4 += 1
				#print instance
				#print chr_4_list[index4:]
				if index4 >= (len(chr_4_list)-1): #need this control in here b/c errors occur
					#if index is outside of the range that can be called from chr_list
					index4 = (len(chr_4_list)-1) #need to set this value to len(chr_list)-1
					flag = 1
					#because of list indexes go from 0-(len()-1)
					#print index4 ##
					#print len(chr_4_list) ##
					#print "program about to explode." + str(chr_4_list[index4]) ##
				pass
				
			elif instance in range(begin, end+1):
				#print 'here'
				chr_4_temp[instance] = [] #create a dictionary entry here with snp 
				#position as the key
				index4 += 1 #this allows us to not re-assign index to a dictionary key.
				if index4 >= (len(chr_4_list)-1): #need this control in here b/c errors occur
					#if index is outside of the range that can be called from chr_list
					index4 = (len(chr_4_list)-1)
					flag = 1
					#print "program about to explode." + str(chr_4_list[index4]) ##
					
		for num in range(len(seq)):
			position = num + begin
			if position in chr_4_temp.keys():
				chr_4_temp[position].append(seq[num])

		keys = chr_4_temp.keys()
		keys.sort()
		for inst in keys:
			if begin > inst:
				#print chr, inst, chr_4_temp[inst],basecall(chr_4_temp[inst],concordance_percent)
				if len(chr_4_temp[inst]) >= coverage:
					outfile.write("%s\t%s\t%s\n" %(chr, inst, basecall(chr_4_temp[inst],concordance_percent) ) )
				del chr_4_temp[inst]
				
####################################chr5 section####################################
	
	if chr == '5':
	
		begin = int(line[1])
		end = int(line[2])
		seq = line[3]
	
		while chr_5_list[index5] <= end and flag == 0: #loop through chr_5_list until we reach the end
			#of the read segement
			instance = chr_5_list[index5] 
			if begin > instance: #if pos is greater than instance keep looping through
				#instance
				index5 += 1
				#print instance
				#print chr_5_list[index5:]
				if index5 >= (len(chr_5_list)-1): #need this control in here b/c errors occur
					#if index is outside of the range that can be called from chr_list
					index5 = (len(chr_5_list)-1) #need to set this value to len(chr_list)-1
					flag = 1
					#because of list indexes go from 0-(len()-1)
					#print index5 ##
					#print len(chr_5_list) ##
					#print "program about to explode." + str(chr_5_list[index5]) ##
				pass
				
			elif instance in range(begin, end+1):
				#print 'here'
				chr_5_temp[instance] = [] #create a dictionary entry here with snp 
				#position as the key
				index5 += 1 #this allows us to not re-assign index to a dictionary key.
				if index5 >= (len(chr_5_list)-1): #need this control in here b/c errors occur
					#if index is outside of the range that can be called from chr_list
					index5 = (len(chr_5_list)-1)
					flag = 1
					#print "program about to explode." + str(chr_5_list[index5]) ##
					
		for num in range(len(seq)):
			position = num + begin
			if position in chr_5_temp.keys():
				chr_5_temp[position].append(seq[num])

		keys = chr_5_temp.keys()
		keys.sort()
		for inst in keys:
			if begin > inst:
				#print chr, inst, chr_5_temp[inst],basecall(chr_5_temp[inst],concordance_percent)
				if len(chr_5_temp[inst]) >= coverage:
					outfile.write("%s\t%s\t%s\n" %(chr, inst, basecall(chr_5_temp[inst],concordance_percent) ) )
				del chr_5_temp[inst]


print chr_1_temp
print len(chr_1_temp)
chr_1_temp_keys = chr_1_temp.keys()
if len(chr_1_temp_keys) > 0:
	for q in chr_1_temp_keys:
		list_to_write = chr_1_temp[q]
		outfile.write("%s\t%s\t%s\n" %(1, q, basecall(list_to_write,concordance_percent) ) )


print chr_2_temp
print len(chr_2_temp)
chr_2_temp_keys = chr_2_temp.keys()
if len(chr_2_temp_keys) > 0:
	for q in chr_2_temp_keys:
		list_to_write = chr_2_temp[q]
		outfile.write("%s\t%s\t%s\n" %(2, q, basecall(list_to_write,concordance_percent) ) )

print chr_3_temp
print len(chr_3_temp)
chr_3_temp_keys = chr_3_temp.keys()
if len(chr_3_temp_keys) > 0:
	for q in chr_3_temp_keys:
		list_to_write = chr_3_temp[q]
		outfile.write("%s\t%s\t%s\n" %(3, q, basecall(list_to_write,concordance_percent) ) )

print chr_4_temp
print len(chr_4_temp)
chr_4_temp_keys = chr_4_temp.keys()
if len(chr_4_temp_keys) > 0:
	for q in chr_4_temp_keys:
		list_to_write = chr_4_temp[q]
		outfile.write("%s\t%s\t%s\n" %(4, q, basecall(list_to_write,concordance_percent) ) )

print chr_5_temp
print len(chr_5_temp)
chr_5_temp_keys = chr_5_temp.keys()
if len(chr_5_temp_keys) > 0:
	for q in chr_5_temp_keys:
		list_to_write = chr_5_temp[q]
		outfile.write("%s\t%s\t%s\n" %(5, q, basecall(list_to_write,concordance_percent) ) )


block_file.close()
genotype_file.close()
outfile.close()
