# Supplementary material for: DNA methylation in Arabidopsis has a genetic basis and shows evidence of local adaptation
Source: eLife. 2015 May 5;4:e05255. doi: 10.7554/eLife.05255 (PMC4413256; doi:10.7554/eLife.05255)
Supplement: Supplementary file 3. — Source for scripts used to extract SNPs from RNA-seq data and comparing to existing 250k SNP data. DOI: http://dx.doi.org/10.7554/eLife.05255.029 [file elife05255s003.gz › 250K_fingerprint_code/bin/fingerprint_calculator_4_27_2011_version.py]

print "running fingerprint calculator"

import sys
import string
import os
import glob
#import MySQLdb

#############################################
#command line and file arguments
#snps = "/Users/ej/Desktop/Pileup_alternative/Adal_blocks_sorted_genotype_temp.txt"
snps = sys.argv[1].replace(" ", "\ ")
#snp_file = open(snps, 'r')

#nordborg_file = "/Volumes/DB_HD/CEGS_RNAseq_data/250K_data/250K_v3.05_TAIR9/call_method_72_TAIR9_edit.csv"
nordborg_file = sys.argv[2]
nordborg = open(nordborg_file, 'r')

#results_for_matches = "/Users/ej/Desktop/Pileup_alternative/Adal_blocks_sorted_genotype_results1.txt"
#this is our output file
results_for_matches = sys.argv[3]
result_match = open(results_for_matches, 'w')
error_results_for_matches = results_for_matches.replace(".txt",  "_error_SNPs.txt") #make an error file for triallelic SNPs
error_result_match = open(error_results_for_matches, 'w')

#nordborg_sql_file = "/Volumes/DB_HD/CEGS_RNAseq_data/250K_data/250K_v3.05_TAIR9/call_method_72_TAIR9_SQL_version.csv" 
#this is a file that was used as import that I made for MySQL. should allow comparisons for genotypes
## needs modification for transfer to new computer/genotype data
nordborg_sql_file = sys.argv[4] #can use this line if you add the sql file path to the CEGS_pipeline_post_mapping.py


#############################################
#GENERATE DICTIONARY TO KEEP TRACK OF MATCHES TO ALL GENOTYPE 250K ACCESSIONS
#this loop make a dict structure from the 250K snp file and creates a storage space for
#each accession (dict key) and matches (an array [match, mismatch, total])
accession_dict = {}
count = 0
for line in nordborg:
	count += 1
	if count == 1: # way to tell if we are on first line with the headers
		line_data = (line.strip()).split(',')
		#print line
		accession_count = 0
		accessions = line_data[2:]
		for accession in accessions: # loop creates dictionary with accession id and the 
			#count of where we are
			accession_dict[accession] = [0, 0, 0] # this data structure 
			#will be a dictionary with the numeric value in the list of bases ie. the index 
			#for the accession when broken into a list as the key. the value will be a list 
			#with [accession number, [match count, mismatch count, total count]]
			accession_count += 1 # this allows us to lookp through accessions and assign a 
			#numeric list index  to each accession number!
	else:
		pass

nordborg.close()

#############################################

cat_file = snps.replace(".txt", "_cat.txt")
#os.system("cat Volumes/DB_HD/CEGS_RNAseq_data/CEGS_flowcells/CEGS_19_04_2011_62YBLAAXX_remap/CEGS_19_04_2011_62YBLAAXX_remap_mapping_files/lane_8/Dja_1_s9343_10C_barcode_GTA/Dja1_blocks_sorted_genotype_temp.txt /Volumes/DB_HD/CEGS_RNAseq_data/250K_data/250K_v3.05_TAIR9/call_method_72_TAIR9_SQL_version.csv | sort -n -k 1 -k 2 > /Volumes/DB_HD/CEGS_RNAseq_data/CEGS_flowcells/CEGS_19_04_2011_62YBLAAXX_remap/CEGS_19_04_2011_62YBLAAXX_remap_mapping_files/lane_8/Dja_1_s9343_10C_barcode_GTA/cattie.txt")
os.system("cat %s %s | sort -n -k 1 -k 2 > %s" %(snps, nordborg_sql_file.replace(" ", "\ "), cat_file) ) 
cattie = open(cat_file.replace("\\ ", " "), "r")


#############################################
#we want to loop through file and compare the chr/pos of the previous and current lines.
#when we have matching chr/pos between lines in the file, it indicates we 1) called a SNP
#for this position and we can asses the match to each of the 250K genotyped accessions and
#update the dictionary with the totals for match/mismatch for every accession in the 250k
########

#set up initial values for prev_line
prev_line = ""
prev_chr = ""
prev_pos = ""
#set previous line, chromosome and position to "" to begin script

for line in cattie:
	line = (line.strip()).split("\t")
	chr = line[0]
	pos = line[1]
	#we have now grabbed the chr and pos for the current line
	#now we compare this to the previous line
	if chr == prev_chr and pos == prev_pos:
		#print "we have a match"
		#print chr + "\t" + pos
		#now we need to figure out which of the two lines is the genotype and the 250K data
		#so we can use the proper data for the matching analysis
		##
		if len(line) > 3: #tests whether current line is the 250k genotype data
			base_call = prev_line[2] 
			ref_base = line[2]
			alt_base = line[3]
			ref_accessions = line[4].split(":") #list of accessions with ref base at SNP
			alt_accesisons = line[5].split(":")
			if base_call != 'N':
				if ref_base == base_call: #when ref == base called do the following
					while len(ref_accessions) > 0 :
						accession_dict[ref_accessions[0]][0] += 1 #add counter to match
						accession_dict[ref_accessions[0]][2] += 1 #add counter to total
						ref_accessions.pop(0) #remove accession from list 
					while len(alt_accesisons) > 0 :
						accession_dict[alt_accesisons[0]][1] += 1 #add counter to mis-match
						accession_dict[alt_accesisons[0]][2] += 1 #add counter to total
						alt_accesisons.pop(0) #remove accession from list 
				elif alt_base == base_call:
					while len(ref_accessions) > 0 :
						accession_dict[ref_accessions[0]][1] += 1 #add counter to mis-match
						accession_dict[ref_accessions[0]][2] += 1 #add counter to total
						ref_accessions.pop(0) #remove accession from list 
					while len(alt_accesisons) > 0 :
						accession_dict[alt_accesisons[0]][0] += 1 #add counter to match
						accession_dict[alt_accesisons[0]][2] += 1 #add counter to total
						alt_accesisons.pop(0) #remove accession from list 
				else:
					error_result_match.write("error at chromosome %s and position %s: not a biallelic snp?\n" %(chr, pos) ) 
		##		
		elif len(line) == 3: #tests whether current line is the 250k genotype data
			base_call = line[2] 
			ref_base = prev_line[2]
			alt_base = prev_line[3]
			ref_accessions = prev_line[4].split(":") #list of accessions with ref base at SNP
			alt_accesisons = prev_line[5].split(":")
			if base_call != 'N':
				if ref_base == base_call: #when ref == base called do the following
					while len(ref_accessions) > 0 :
						accession_dict[ref_accessions[0]][0] += 1 #add counter to match
						accession_dict[ref_accessions[0]][2] += 1 #add counter to total
						ref_accessions.pop(0) #remove accession from list 
					while len(alt_accesisons) > 0 :
						accession_dict[alt_accesisons[0]][1] += 1 #add counter to mis-match
						accession_dict[alt_accesisons[0]][2] += 1 #add counter to total
						alt_accesisons.pop(0) #remove accession from list 
				elif alt_base == base_call:
					while len(ref_accessions) > 0 :
						accession_dict[ref_accessions[0]][1] += 1 #add counter to mis-match
						accession_dict[ref_accessions[0]][2] += 1 #add counter to total
						ref_accessions.pop(0) #remove accession from list 
					while len(alt_accesisons) > 0 :
						accession_dict[alt_accesisons[0]][0] += 1 #add counter to match
						accession_dict[alt_accesisons[0]][2] += 1 #add counter to total
						alt_accesisons.pop(0) #remove accession from list 
				else:
					error_result_match.write("error at chromosome %s and position %s: not a biallelic snp?\n" %(chr, pos) ) 			
		
		##	
		else:
			error_result_match.write("LINE error at chromosome %s and position %s\n" %(chr, pos) ) 
		##
	prev_line = line
	prev_chr = line[0]
	prev_pos = line[1]
	#reset the previous line data to the current line so when we loop to the next line we
	#can compare line with the line-1 data

				
cattie.close()
error_result_match.close()
print accession_dict
		
###################################
#LET'S GENERATE THE RESULTS NOW!
#loop over the dictionary and print out results to a file.
#then we sort file based on percentage matching :)

for strain in accession_dict.keys():
	information = accession_dict[strain]
	match = information[0]
	mismatch = information[1]
	total = information[2]
	result_match.write("%s\t%s\t%s\t%s\t%s\n"%(strain, match, mismatch, total, (int(match)/float(total))    ))

result_match.close()
sorted_results = results_for_matches.replace(".txt",  "_sorted.txt") 
#create destination for sorted file
os.system("sort -nr -k 5 %s > %s" %(results_for_matches.replace(" ", "\ "), sorted_results.replace(" ", "\ ") ))


os.system("rm %s" %(results_for_matches.replace(" ", "\ ") ))
os.system("rm %s" %(cat_file ))

#remove unsorted file
print "finished fingerprint calculator"
			
