# Supplementary material for: DNA methylation in Arabidopsis has a genetic basis and shows evidence of local adaptation
Source: eLife. 2015 May 5;4:e05255. doi: 10.7554/eLife.05255 (PMC4413256; doi:10.7554/eLife.05255)
Supplement: Supplementary file 3. — Source for scripts used to extract SNPs from RNA-seq data and comparing to existing 250k SNP data. DOI: http://dx.doi.org/10.7554/eLife.05255.029 [file elife05255s003.gz › 250K_fingerprint_code/bin/fingerprint_summary.py]

#!/usr/bin/python
print "running fingerprint and barcode summary"

import os
import re
import sys
import glob
#import MySQLdb
import locale
locale.setlocale(locale.LC_ALL, 'en_US') 


##################################################################################################
#files and argv stuff

#mapping_dir = "/Volumes/DB_HD/CEGS_RNAseq_data/CEGS_flowcells/CEGS_01_11_2010_62H2FAAXX_flowcell_4_retry/CEGS_01_11_2010_62H2FAAXX_flowcell_4_retry_pileup_files"#path to pileup folder with nested folders inside for each lane
mapping_dir = sys.argv[1]
#sample_lookup_file = "/Volumes/DB_HD/CEGS_RNAseq_data/250K_data/250K_v3.05_TAIR9/250K_v3.05_ecotype_name_and_ID.txt" #file with the accession ID and accession name to generate barcode fingerprint outputs!
sample_lookup_file = sys.argv[2]
flowcell_id = sys.argv[3] #can pass this to this porgram or should be sent from pipeline
flowcell_dir = sys.argv[4].replace(" ", "\ ") #so we can grab all of the summary information

##################################################################################################
####make some sort of directory to house the summary files?
#lets set up some regexs
barcode_reg = re.compile("Barcode = ")
sample_reg = re.compile("Sample = ")
assign_reg = re.compile("Assigned reads = ")
accession_reg = re.compile("s\d+")
##################################################################################################
#let's start by making a dictionary of the accession id numbers and their names!
print sample_lookup_file
sample_lookup = open(sample_lookup_file.replace("\\ ", " "), "r")

accession_id_dict = {}
for line in sample_lookup:
	line = (line.strip()).split("\t")
	id = line[0]
	name = line[1]
	accession_id_dict[id] = name

sample_lookup.close()
##################################################################################################

##################################################################################################
results_sort_lookup = mapping_dir + "/*genotype_results_sorted.txt"
fingerprint_files = glob.glob(results_sort_lookup.replace("\\ ", " ") )
fingerprint_results = flowcell_dir + "/" + flowcell_id + "_summarized_fingerprinting_results.html"
results = open(fingerprint_results.replace("\\ ", " "), "w")
results.write("<h3> summary results for flowcell: %s </h3>\n\n<table border=\"1\">\n" %(flowcell_id) ) #set up title of html and setup the table to be made
header_list = ["lane", "sample name", "barcode", "accession best hit", "best hit id", "total snps", "first hit percent match", "first hit == sample", "accession 2nd best hit", "2nd best hit id", "total snps", "second hit percent match", "second hit == sample"]
header = "<tr>\n<th>" +  "</th>\n<th>".join(header_list) + "</th>\n</tr>" #set up the table header by joining list above
results.write("%s\n" %(header))

for file_handle in fingerprint_files: #iterate over all of the fingerprint result files
	#now lets open file
	#print file_handle
	file = open(file_handle, 'r')
	pileup_accession = (file_handle.split("/")[-1]).split("_genotype_results_sorted.txt")[0] #grab the name of the sample
	pileup_lane = file_handle.split("/")[-3] #grab the lane number
	pileup_barcode = pileup_accession.split("_barcode_")[1] #grab the barcode sequence
	if len(accession_reg.findall(pileup_accession)) > 0 :
		accession_id = accession_reg.findall(pileup_accession)[0].split("s")[1]
	elif len(accession_reg.findall(pileup_accession)) == 0 :
		accession_id = ""
	#print accession_reg.findall(pileup_accession)
	#print accession_id
	#complicated crap to grab the accession id number for our sample to compare to best hits
	count = 1 #set counter, we'll only grab two best hits for this
	#print file_handle #now that we have the sample info from the path, lets grab the top two matches
	#from the fingerprinting
	match_data =[]
	for hit in file:
		if count <= 2: #only grab the two best hits in the file for now
			dat = (hit.strip()).split("\t")
			acc_id = dat[0]
			total_snps = dat[3]
			percent_match = dat[4]
			if accession_id == acc_id:
				match_boolean = "1"
			else:
				match_boolean = "0"
			data = [acc_id, total_snps, percent_match, match_boolean]
			match_data.append(data)
			count += 1
	info_list = [pileup_lane, pileup_accession, pileup_barcode, accession_id_dict[match_data[0][0]], match_data[0][0], match_data[0][1], match_data[0][2], match_data[0][3], accession_id_dict[match_data[1][0]], match_data[1][0], match_data[1][1], match_data[1][2], match_data[1][3] ]
	info_string ="<tr>\n<td>" +  "</td>\n<td>".join(info_list) + "</td>\n</tr>" #write out above list data in an html table
	results.write("%s\n" %(info_string) )
results.write("</table>\n</html>\n") #close the table so the html is completed

results.close()
##################################################################################################


		
print "finished fingerprint summary"
		
		
