# Supplementary material for: DNA methylation in Arabidopsis has a genetic basis and shows evidence of local adaptation
Source: eLife. 2015 May 5;4:e05255. doi: 10.7554/eLife.05255 (PMC4413256; doi:10.7554/eLife.05255)
Supplement: Supplementary file 3. — Source for scripts used to extract SNPs from RNA-seq data and comparing to existing 250k SNP data. DOI: http://dx.doi.org/10.7554/eLife.05255.029 [file elife05255s003.gz › 250K_fingerprint_code/bin/Sam_block_generation_v3.py]

import sys
import string
import os

annotation_file = open(sys.argv[1], 'r') 	# samfile address
basename = sys.argv[1]
#basename = basename.split('.')
#basename = basename[0]+'.'+basename[1]
print 'This is the accession name: '+basename
#temp_fix = basename[0]+'_'+basename[1:]
out = basename.replace('.sam','_blocks.txt')
outfile = open(out, 'w') 		# outfile
offset = int(sys.argv[4]) #remove begin and end of read mapping. tophat loads mismatches in these locations
qual_cutoff = int(sys.argv[2]) #mask anything below certain qual score. Which converted score are these?
min_block_length = int(sys.argv[3]) #set minimum block size, if these are too small, get rid of them.

max_blocks = 3
max_intron_length = 7000

log = basename.replace('.sam','_log_passing_reads.txt')
log_file = open(log,'w')

###################################### BEGIN FUNCTIONS ##########################################
def make_ranges(pos,CIGAR):
	pos = int(pos)
	ranges = []
	temp_range = []
	index_CIGAR_split = 0
	for i in range(len(CIGAR)):
		if CIGAR[i] == 'M':
			temp_range.append(CIGAR[index_CIGAR_split:i] + 'M')
			index_CIGAR_split = i+1
		elif CIGAR[i] == 'N':
			temp_range.append(CIGAR[index_CIGAR_split:i] + 'N')
			index_CIGAR_split = i+1
		else:
			pass
	index_range_begin = pos
	for i in temp_range:
		if i[-1] == 'M':
			ranges.append([index_range_begin, index_range_begin+int(i[:-1])-1])
			index_range_begin = index_range_begin+int(i[:-1])
		elif i[-1] == 'N':
			index_range_begin = index_range_begin+int(i[:-1])
		else:
			pass
	return ranges
###################################### END FUNCTIONS ############################################

all_reads = 0
problem_reads = 0

for line in annotation_file:
	all_reads += 1
	
	true_false = 0
	
	line=line.strip()
	line=line.split('\t')
	#print line
	if line[2][-1] in ['1','2','3','4','5']:
		chr=int(line[2][-1])
		sequence_name = line[0]
		pos = int(line[3])
		CIGAR = line[5]
		seq = line[9] + 'X'
		qual = line[10] + 'X'
		
		for test in CIGAR:
			if test in [x for x in 'IDSHPX=']:
				#print CIGAR
				true_false = 1
			
		if true_false == 1:
			problem_reads += 1
		else:
		
			if CIGAR.count('N') <= 2:
		
				ranges = make_ranges(pos,CIGAR)
				begin_index = 0
				for i in range(len(ranges)):
					length_block = ranges[i][1] - ranges[i][0] + 1
					seq_block = seq[begin_index: begin_index + length_block]
					qual_block = qual[begin_index: begin_index + length_block]
					begin_index = begin_index + length_block
					ranges[i].append(seq_block)
					ranges[i].append(qual_block)
			
				len_ranges = len(ranges)
				index = 0
				max_intr = 0
				if len_ranges > 1:
					for z in range(len_ranges - 1):
						test_len = ranges[z+1][0] - ranges[z][1]
						if test_len > max_intr:
							max_intr = test_len
				
				if ((len_ranges <= max_blocks) and (max_intr < max_intron_length)):
				
					for x in ranges:
						masked_seq = ''
						for z in range(len(x[2])):
							#if (ord(x[3][z]) - 64) >= qual_cutoff:
							if ord(x[3][z]) >= qual_cutoff:	# use for tophat
								masked_seq = masked_seq + x[2][z]
							else:
								masked_seq = masked_seq + 'N'

						if index == 0:
							if len(masked_seq) <= min_block_length:
								pass
							else:
								if len_ranges == 1:
									outfile.write( '%s\t%s\t%s\t%s\n' % (chr,int(x[0])+offset,int(x[1])-offset,masked_seq[offset:0-offset]) )
								else:
									outfile.write( '%s\t%s\t%s\t%s\n' % (chr,int(x[0])+offset,x[1],masked_seq[offset:]) )
						elif index == len_ranges - 1:
							if len(masked_seq) <= min_block_length:
								pass
							else:
								outfile.write( '%s\t%s\t%s\t%s\n' % (chr,x[0],int(x[1])-offset,masked_seq[:0-offset]) )					
						elif ((index != 0) and (index != len_ranges - 1)):
							if len(masked_seq) >= min_block_length:
								outfile.write( '%s\t%s\t%s\t%s\n' % (chr,x[0],x[1],masked_seq) )	
						else:
							raise

						index += 1

				else:
					#print ranges
					#print len_ranges
					#print max_intr
					problem_reads += 1
print all_reads
print problem_reads

log_file.write('%s\t%s\t%s\n' % (basename,all_reads,problem_reads))

annotation_file.close()
outfile.close()
log_file.close()

out = out.replace(" ", "\ ")
print "starting sort"
os.system('sort -n -k 1 -k 2 %s > %s' % (out, out.replace('.txt','_sorted.txt')) )
print "ending sort"
os.system('rm %s' % (out) )
