# Supplementary material for: DNA methylation in Arabidopsis has a genetic basis and shows evidence of local adaptation
Source: eLife. 2015 May 5;4:e05255. doi: 10.7554/eLife.05255 (PMC4413256; doi:10.7554/eLife.05255)
Supplement: Supplementary file 3. — Source for scripts used to extract SNPs from RNA-seq data and comparing to existing 250k SNP data. DOI: http://dx.doi.org/10.7554/eLife.05255.029 [file elife05255s003.gz › 250K_fingerprint_code/250K_v3.05_TAIR9/250K_positions.txt]

1	657
1	3102
1	4648
1	4880
1	5975
1	6063
1	6449
1	6514
1	6603
1	6768
1	7601
1	8193
1	8617
1	10219
1	10449
1	10969
1	11493
1	11696
1	12584
1	12659
1	13045
1	14385
1	19819
1	20892
1	21043
1	21128
1	21829
1	22522
1	23838
1	25315
1	25365
1	25773
1	26288
1	27265
1	28948
1	28978
1	29291
1	30529
1	30683
1	31515
1	31926
1	32210
1	32807
1	34125
1	34599
1	35856
1	37072
1	38946
1	39751
1	41178
1	41427
1	44567
1	45075
1	45580
1	45683
1	46373
1	46499
1	46912
1	47577
1	47692
1	48118
1	48181
1	49080
1	51392
1	51706
1	51878
1	52202
1	53183
1	53729
1	53901
1	55684
1	57136
1	57686
1	59637
1	60083
1	60772
1	61122
1	61266
1	61405
1	61661
1	62259
1	62935
1	63084
1	63645
1	63759
1	63915
1	64149
1	64651
1	68340
1	68880
1	69311
1	70933
1	71326
1	71348
1	71868
1	72138
1	72756
1	72894
1	72924
1	73047
1	73467
1	73691
1	73851
1	73989
1	74169
1	74707
1	75481
1	75721
1	75899
1	76188
1	76217
1	76847
1	76879
1	77127
1	77140
1	77243
1	77458
1	78803
1	78975
1	79418
1	80216
1	80374
1	80400
1	81068
1	81496
1	81854
1	81869
1	82197
1	82290
1	83117
1	83177
1	83219
1	84144
1	84379
1	84558
1	85561
1	85860
1	86656
1	87060
1	87791
1	87985
1	88300
1	88658
1	89312
1	90606
1	92353
1	92866
1	93562
1	93740
1	93800
1	95018
1	95225
1	95386
1	95749
1	96521
1	96726
1	96770
1	97473
1	98317
1	98617
1	99001
1	99456
1	99757
1	99785
1	99805
1	100267
1	100314
1	100501
1	100832
1	103175
1	103453
1	103654
1	103749
1	103963
1	105029
1	105064
1	105282
1	105894
1	107585
1	109472
1	109627
1	112907
1	113076
1	114187
1	114648
1	114737
1	114915
1	115320
1	117199
1	117379
1	118192
1	118441
1	119003
1	120328
1	120376
1	120456
1	120787
1	122005
1	122503
1	122809
1	123313
1	123924
1	125155
1	126251
1	127093
1	127891
1	128116
1	128366
1	129025
1	131281
1	132276
1	132773
1	132898
1	133144
1	133186
1	133607
1	133626
1	133701
1	134063
1	135519
1	136188
1	136211
1	136399
1	136467
1	136773
1	137104
1	137134
1	137545
1	138060
1	138335
1	138627
1	138875
1	138989
1	139393
1	139832
1	139991
1	140005
1	140671
1	141411
1	141556
1	142940
1	143199
1	143272
1	143471
1	143509
1	143704
1	144331
1	144392
1	144410
1	144832
1	144872
1	145457
1	146220
1	147220
1	147236
1	148601
1	148990
1	150430
1	150457
1	150992
1	151942
1	153104
1	153232
1	155442
1	155984
1	156619
1	157491
1	157974
1	158134
1	158305
1	158640
1	158910
1	163082
1	163492
1	163569
1	163766
1	164085
1	164310
1	164375
1	164393
1	164553
1	164679
1	164815
1	164969
1	165386
1	165397
1	165625
1	165984
1	166030
1	166386
1	166850
1	167493
1	167692
1	169429
1	169883
1	170066
1	170122
1	170319
1	171538
1	171664
1	171736
1	172182
1	173042
1	173373
1	173531
1	173644
1	173963
1	174791
1	174829
1	175125
1	175723
1	176636
1	177232
1	177611
1	178094
1	178636
1	179209
1	179332
1	179597
1	179753
1	180123
1	180336
1	181466
1	182057
1	182696
1	183655
1	183690
1	183848
1	184074
1	184847
1	185264
1	185783
1	190481
1	192020
1	192523
1	197163
1	197462
1	197480
1	197787
1	197963
1	198087
1	198236
1	198692
1	198923
1	199485
1	199514
1	200612
1	201086
1	201161
1	201650
1	201754
1	202392
1	203023
1	203108
1	205622
1	205710
1	205871
1	207062
1	207099
1	207154
1	207187
1	207938
1	208251
1	208851
1	208903
1	210424
1	210823
1	211861
1	212440
1	214841
1	215174
1	215591
1	216233
1	216654
1	219412
1	219840
1	220127
1	220860
1	221441
1	221965
1	222616
1	222932
1	223037
1	223306
1	223623
1	223752
1	223800
1	225129
1	225675
1	225936
1	226046
1	228318
1	228432
1	229618
1	232666
1	233534
1	234710
1	235122
1	235189
1	236680
1	237838
1	238042
1	238792
1	238928
1	239657
1	239739
1	240061
1	240180
1	240440
1	240478
1	241299
1	242504
1	242603
1	242678
1	242911
1	243012
1	243303
1	243470
1	243574
1	243619
1	245038
1	245112
1	245435
1	245558
1	245788
1	245871
1	246084
1	246174
1	246425
1	246561
1	247065
1	247357
1	247484
1	247683
1	247814
1	247850
1	248261
1	248737
1	249083
1	249256
1	250096
1	250479
1	250624
1	250718
1	250934
1	251145
1	251256
1	252095
1	252243
1	252841
1	252953
1	252967
1	253289
1	253378
1	253940
1	254004
1	254311
1	254380
1	255333
1	255849
1	256039
1	256194
1	257452
1	259953
1	260010
1	260496
1	261240
1	261416
1	261830
1	262205
1	262864
1	263787
1	263895
1	264845
1	265099
1	265611
1	266159
1	266510
1	266733
1	266943
1	267251
1	267352
1	267394
1	267458
1	267925
1	268235
1	268853
1	269283
1	269680
1	271416
1	271873
1	274180
1	274842
1	275147
1	275504
1	275624
1	276649
1	277226
1	277389
1	277613
1	277659
1	277847
1	278080
1	278383
1	278674
1	279435
1	279531
1	280584
1	281038
1	281312
1	281863
1	283155
1	283751
1	283900
1	284444
1	284815
1	284989
1	285111
1	285729
1	287160
1	288548
1	289260
1	289857
1	291135
1	291602
1	291796
1	291938
1	292013
1	292239
1	292468
1	292520
1	292581
1	292637
1	292671
1	293313
1	294899
1	296724
1	296776
1	297946
1	298086
1	302575
1	304281
1	304565
1	304984
1	305362
1	305431
1	306240
1	306663
1	306874
1	307266
1	307847
1	308370
1	309185
1	309970
1	310925
1	311064
1	311610
1	311769
1	313381
1	316941
1	317357
1	317402
1	318255
1	319963
1	320474
1	321016
1	321057
1	321615
1	321897
1	323072
1	327241
1	328445
1	331177
1	331771
1	332266
1	333482
1	335469
1	335990
1	336311
1	338382
1	338744
1	339305
1	341196
1	341924
1	342259
1	342966
1	343125
1	343449
1	344235
1	345567
1	346038
1	348970
1	349310
1	349489
1	349786
1	350432
1	351212
1	351393
1	351689
1	351832
1	352602
1	352807
1	353031
1	353230
1	353328
1	355246
1	355316
1	355397
1	355976
1	356907
1	356942
1	357001
1	357481
1	359382
1	360888
1	361200
1	362150
1	362211
1	362763
1	363510
1	363817
1	363886
1	367150
1	367218
1	367914
1	368476
1	370670
1	371410
1	371484
1	372172
1	372205
1	372809
1	373097
1	373685
1	375468
1	375499
1	376976
1	377334
1	377825
1	378101
1	379604
1	381773
1	381817
1	382112
1	383526
1	384584
1	384674
1	388705
1	389095
1	389215
1	389577
1	389853
1	389949
1	390211
1	390415
1	390542
1	390744
1	390770
1	392131
1	392316
1	392462
1	394129
1	394552
1	394881
1	394901
1	395368
1	395787
1	395878
1	396021
1	396130
1	397173
1	397698
1	398592
1	399766
1	399920
1	400145
1	400593
1	400701
1	401107
1	401532
1	401762
1	401894
1	402676
1	402866
1	404038
1	404108
1	405583
1	405740
1	407205
1	408649
1	409707
1	410187
1	410242
1	410463
1	411663
1	411774
1	412423
1	412683
1	413335
1	413471
1	413800
1	413817
1	413954
1	414067
1	414212
1	414360
1	414453
1	414782
1	414962
1	415139
1	415297
1	415468
1	415588
1	416491
1	416711
1	416915
1	417004
1	417193
1	417318
1	417733
1	418434
1	418615
1	419133
1	419950
1	419964
1	420248
1	420648
1	420866
1	421839
1	421914
1	422095
1	422239
1	422491
1	426854
1	426998
1	427069
1	427539
1	427813
1	428014
1	428839
1	429221
1	429505
1	429703
1	429730
1	430076
1	430462
1	432102
1	434306
1	434319
1	434620
1	434762
1	435313
1	435399
1	435420
1	435473
1	435555
1	435737
1	435815
1	435990
1	436113
1	436331
1	436638
1	436777
1	436962
1	437174
1	437189
1	438106
1	438386
1	438541
1	438688
1	438929
1	439434
1	439785
1	440140
1	440434
1	440910
1	441699
1	441892
1	442025
1	442244
1	442271
1	442513
1	442725
1	443412
1	443513
1	443677
1	443853
1	444206
1	444250
1	444540
1	444601
1	444632
1	444646
1	444960
1	445079
1	445233
1	445336
1	445370
1	445505
1	445576
1	445797
1	446022
1	446183
1	446628
1	446756
1	447293
1	449510
1	449560
1	449689
1	451464
1	452718
1	453120
1	453993
1	454505
1	454535
1	454792
1	454953
1	454975
1	455765
1	455996
1	456097
1	457036
1	457096
1	457129
1	457815
1	458348
1	459037
1	459541
1	459880
1	460157
1	463226
1	465096
1	465237
1	466372
1	467200
1	467322
1	467517
1	469995
1	470665
1	470901
1	470978
1	471611
1	472391
1	472498
1	472732
1	473601
1	473632
1	473759
1	474387
1	474406
1	476225
1	476254
1	476544
1	477037
1	477287
1	477309
1	477628
1	477663
1	477876
1	478552
1	478577
1	479147
1	479508
1	480303
1	480540
1	480884
1	481814
1	482966
1	483006
1	483463
1	485242
1	486440
1	487641
1	488426
1	489664
1	489844
1	491042
1	491701
1	492528
1	494725
1	495164
1	495626
1	495988
1	496730
1	496957
1	497166
1	497991
1	498836
1	501627
1	502669
1	503836
1	503930
1	505029
1	505239
1	505948
1	506716
1	506757
1	507419
1	507706
1	514658
1	514679
1	514894
1	515126
1	516438
1	516613
1	516944
1	517553
1	518652
1	518782
1	519069
1	519222
1	519387
1	519456
1	519471
1	519537
1	519672
1	520098
1	520313
1	520997
1	521183
1	521480
1	521985
1	522045
1	522223
1	522600
1	525870
1	525927
1	526370
1	527208
1	527584
1	528019
1	528433
1	528715
1	529253
1	529635
1	529667
1	529908
1	530008
1	530445
1	530553
1	530821
1	530910
1	531014
1	531179
1	531247
1	531523
1	531716
1	531836
1	531856
1	532048
1	532225
1	532428
1	532586
1	533517
1	534195
1	534357
1	534432
1	534798
1	534863
1	535460
1	536564
1	538503
1	539103
1	539464
1	539658
1	539733
1	540058
1	541751
1	543148
1	544068
1	544813
1	545171
1	545770
1	545856
1	547263
1	548319
1	548483
1	548499
1	548999
1	551983
1	552777
1	552796
1	552933
1	552985
1	553285
1	553789
1	553991
1	554693
1	555109
1	555609
1	557507
1	557564
1	557774
1	558220
1	558379
1	561585
1	562011
1	562625
1	562761
1	562975
1	564476
1	565080
1	565302
1	566941
1	567457
1	568429
1	568766
1	568924
1	569727
1	569745
1	569781
1	570322
1	571205
1	572053
1	572161
1	572328
1	572586
1	572643
1	572773
1	573738
1	574162
1	575678
1	577323
1	577493
1	577897
1	578991
1	579884
1	580914
1	581414
1	581476
1	581634
1	581969
1	582136
1	582166
1	583573
1	584008
1	584156
1	584213
1	585048
1	585995
1	586205
1	586899
1	586941
1	587094
1	587232
1	588464
1	589142
1	589688
1	590536
1	590666
1	590903
1	591584
1	592597
1	592867
1	592984
1	593706
1	593807
1	593981
1	594036
1	594051
1	594166
1	594258
1	594446
1	594718
1	596257
1	596314
1	596487
1	597037
1	597076
1	597319
1	597595
1	597988
1	598774
1	599420
1	599461
1	599650
1	599730
1	600201
1	600306
1	600902
1	602162
1	603851
1	603880
1	603998
1	604028
1	604589
1	604664
1	604849
1	605032
1	605176
1	605713
1	606019
1	606267
1	606437
1	606579
1	606634
1	606705
1	606764
1	607355
1	607398
1	607559
1	607706
1	607865
1	608068
1	608512
1	608689
1	608889
1	609094
1	609311
1	609446
1	610223
1	611089
1	612952
1	613195
1	614273
1	614977
1	615209
1	616458
1	616831
1	617071
1	617402
1	617873
1	619000
1	621036
1	621591
1	622561
1	624529
1	624775
1	625204
1	625432
1	625489
1	626351
1	626542
1	626569
1	627062
1	627925
1	628630
1	628685
1	628866
1	628954
1	630209
1	631754
1	631901
1	632372
1	632602
1	632799
1	632964
1	634228
1	634963
1	635670
1	635902
1	636788
1	638653
1	642762
1	643447
1	643836
1	644148
1	644814
1	644974
1	645661
1	646492
1	646531
1	646558
1	648156
1	648705
1	648863
1	649160
1	650324
1	652281
1	652305
1	652684
1	654412
1	654548
1	655770
1	656193
1	657898
1	658051
1	658067
1	658413
1	660534
1	660755
1	662928
1	663182
1	663474
1	663522
1	663822
1	663874
1	664107
1	665064
1	666092
1	666158
1	666602
1	669462
1	670382
1	670446
1	671911
1	672454
1	673785
1	674586
1	674820
1	675578
1	676195
1	677095
1	677970
1	678264
1	678747
1	678934
1	679076
1	680574
1	680825
1	681286
1	681554
1	681653
1	681710
1	683022
1	683186
1	683540
1	683922
1	684357
1	684772
1	684939
1	685381
1	685486
1	685533
1	685874
1	687977
1	689553
1	690277
1	690361
1	691127
1	691401
1	691775
1	691899
1	696278
1	696296
1	697378
1	698953
1	701107
1	701961
1	703755
1	704109
1	704212
1	706549
1	706920
1	707771
1	708523
1	709358
1	709643
1	710166
1	710467
1	710497
1	711699
1	711812
1	712096
1	712618
1	713682
1	714063
1	716805
1	719774
1	723966
1	724674
1	724844
1	725962
1	726800
1	727782
1	728191
1	728544
1	728748
1	728973
1	729540
1	730306
1	730485
1	730948
1	731044
1	731608
1	731917
1	732819
1	732956
1	733046
1	733728
1	734158
1	736996
1	737717
1	738108
1	738557
1	740949
1	741800
1	742852
1	743178
1	744403
1	746377
1	748146
1	748253
1	748326
1	748554
1	748635
1	748721
1	748949
1	750424
1	750926
1	752603
1	755399
1	755432
1	757790
1	758192
1	758494
1	760567
1	760741
1	761394
1	761468
1	762201
1	762240
1	762345
1	762698
1	762875
1	763691
1	764702
1	765075
1	765174
1	765612
1	766776
1	766916
1	767816
1	767908
1	767998
1	768161
1	768561
1	768664
1	769275
1	769972
1	770064
1	770082
1	770282
1	770963
1	771817
1	772013
1	772303
1	772458
1	772724
1	774097
1	775070
1	775518
1	775649
1	775705
1	776241
1	777251
1	777713
1	778724
1	779047
1	779397
1	779812
1	780337
1	780505
1	783499
1	784254
1	784382
1	784491
1	785691
1	785829
1	786874
1	787215
1	787587
1	787697
1	788873
1	788988
1	789353
1	790787
1	790940
1	791192
1	791439
1	793587
1	793805
1	794699
1	796471
1	797197
1	797241
1	798673
1	802259
1	802319
1	802842
1	803631
1	803836
1	804120
1	804969
1	806148
1	807194
1	807780
1	808732
1	808962
1	809178
1	811369
1	811781
1	812120
1	812218
1	812466
1	812574
1	812774
1	813001
1	813018
1	813208
1	814751
1	815910
1	818004
1	818082
1	818672
1	820523
1	821282
1	821772
1	822975
1	823044
1	824906
1	828405
1	828756
1	830155
1	831063
1	834106
1	836373
1	840039
1	842558
1	843072
1	843196
1	844884
1	846217
1	846926
1	847477
1	848013
1	848167
1	848221
1	849254
1	849816
1	850386
1	850505
1	850725
1	850785
1	851288
1	851390
1	851927
1	853481
1	854790
1	856282
1	856738
1	857785
1	857834
1	858592
1	860972
1	861283
1	861474
1	861547
1	861643
1	861980
1	862189
1	862296
1	862404
1	862569
1	863140
1	863251
1	863498
1	863771
1	863823
1	864335
1	864827
1	864933
1	866197
1	866355
1	867494
1	868888
1	870100
1	870310
1	871786
1	872731
1	873447
1	873731
1	874491
1	874797
1	874912
1	875907
1	876498
1	876717
1	876816
1	877192
1	877449
1	877562
1	877840
1	878756
1	879096
1	879429
1	879836
1	880587
1	880611
1	881739
1	882124
1	882153
1	882633
1	882791
1	882892
1	884146
1	885184
1	885985
1	887158
1	890883
1	891460
1	893077
1	893461
1	893516
1	893865
1	894182
1	895405
1	895470
1	896325
1	896449
1	896670
1	896853
1	897317
1	897914
1	898397
1	898666
1	899668
1	899752
1	899805
1	900371
1	900445
1	900523
1	900958
1	901328
1	902498
1	903232
1	905360
1	906224
1	907683
1	909236
1	909637
1	911035
1	911587
1	911634
1	913934
1	914088
1	914306
1	914462
1	914551
1	914690
1	914800
1	915515
1	915644
1	915832
1	915870
1	915920
1	915982
1	916432
1	916617
1	916833
1	917605
1	918131
1	918319
1	918862
1	919213
1	919273
1	919309
1	919572
1	919781
1	920099
1	920243
1	921330
1	921399
1	921888
1	922276
1	923111
1	924182
1	924511
1	927438
1	928624
1	930167
1	930371
1	930705
1	930778
1	931534
1	931578
1	932489
1	932541
1	932619
1	932929
1	933606
1	934326
1	934952
1	935256
1	935836
1	938568
1	939976
1	940912
1	940984
1	941352
1	942264
1	942634
1	943186
1	944214
1	945240
1	945664
1	945833
1	946287
1	946335
1	947229
1	948070
1	949023
1	949794
1	950256
1	950790
1	953031
1	954066
1	954852
1	954959
1	955224
1	955304
1	955381
1	955557
1	955835
1	956147
1	956687
1	957601
1	960346
1	960928
1	961985
1	962361
1	963470
1	963948
1	964190
1	965020
1	966114
1	966686
1	966877
1	967884
1	968752
1	970896
1	974972
1	976433
1	977558
1	978363
1	978778
1	979045
1	980478
1	981899
1	982304
1	982535
1	984479
1	991978
1	992263
1	992331
1	993355
1	993375
1	994290
1	994306
1	1002697
1	1003330
1	1003922
1	1005568
1	1005875
1	1007232
1	1007560
1	1007817
1	1007953
1	1008068
1	1008284
1	1010158
1	1010355
1	1011718
1	1011865
1	1012709
1	1013174
1	1013742
1	1013851
1	1019210
1	1020289
1	1021294
1	1021788
1	1022076
1	1022708
1	1026695
1	1027055
1	1027914
1	1028632
1	1029165
1	1029211
1	1029528
1	1030958
1	1031259
1	1031739
1	1031884
1	1032189
1	1032511
1	1034879
1	1035447
1	1035652
1	1035686
1	1035763
1	1036483
1	1037047
1	1037212
1	1037424
1	1039260
1	1039285
1	1041814
1	1041901
1	1041934
1	1041989
1	1042196
1	1042319
1	1042359
1	1042886
1	1044349
1	1044800
1	1045552
1	1045981
1	1046041
1	1046741
1	1047153
1	1047306
1	1047611
1	1047733
1	1048377
1	1052021
1	1052354
1	1052968
1	1054725
1	1055617
1	1055657
1	1056228
1	1058087
1	1058109
1	1058687
1	1060088
1	1060585
1	1060782
1	1063296
1	1064460
1	1066843
1	1067878
1	1068044
1	1070461
1	1072807
1	1073087
1	1073161
1	1073660
1	1073777
1	1074135
1	1074380
1	1074845
1	1076306
1	1076505
1	1076923
1	1077510
1	1077730
1	1079162
1	1079644
1	1082480
1	1083513
1	1086131
1	1086396
1	1086729
1	1086869
1	1086987
1	1087107
1	1087364
1	1087806
1	1088031
1	1088184
1	1088438
1	1089125
1	1089211
1	1089543
1	1089705
1	1089733
1	1092049
1	1092198
1	1092328
1	1092763
1	1092888
1	1093364
1	1093393
1	1093567
1	1093947
1	1094069
1	1094760
1	1094873
1	1095001
1	1095332
1	1095491
1	1096128
1	1096656
1	1097198
1	1097383
1	1097759
1	1097924
1	1098053
1	1098582
1	1098653
1	1098825
1	1098890
1	1099063
1	1099222
1	1099501
1	1100305
1	1100410
1	1101787
1	1102314
1	1102330
1	1104931
1	1105105
1	1105667
1	1107008
1	1108465
1	1112015
1	1112521
1	1112748
1	1112947
1	1113058
1	1113354
1	1113685
1	1114128
1	1114803
1	1115524
1	1115603
1	1116814
1	1117302
1	1117760
1	1119000
1	1119640
1	1119887
1	1120669
1	1121361
1	1122091
1	1122382
1	1122479
1	1122728
1	1123201
1	1123730
1	1127110
1	1127198
1	1127326
1	1127445
1	1127817
1	1128822
1	1129110
1	1129780
1	1129980
1	1130203
1	1130354
1	1130452
1	1131273
1	1131456
1	1131884
1	1132213
1	1133745
1	1134230
1	1134878
1	1134950
1	1136982
1	1138342
1	1140450
1	1140623
1	1140683
1	1140796
1	1140934
1	1143993
1	1144293
1	1144388
1	1144431
1	1144622
1	1144736
1	1145010
1	1145607
1	1145710
1	1146527
1	1147714
1	1147966
1	1148080
1	1148101
1	1148968
1	1149321
1	1149383
1	1149753
1	1151008
1	1151964
1	1152293
1	1152586
1	1153177
1	1154106
1	1154300
1	1154322
1	1154492
1	1154544
1	1154814
1	1155002
1	1155026
1	1155251
1	1155740
1	1155767
1	1155940
1	1157178
1	1158573
1	1158966
1	1159360
1	1159612
1	1159810
1	1162222
1	1162447
1	1163842
1	1164328
1	1164467
1	1166785
1	1167335
1	1167601
1	1167844
1	1168048
1	1170764
1	1175988
1	1176795
1	1177048
1	1177307
1	1177348
1	1177361
1	1177680
1	1177746
1	1178349
1	1178608
1	1178984
1	1179391
1	1179444
1	1179960
1	1180026
1	1180290
1	1180352
1	1181940
1	1182098
1	1182370
1	1182566
1	1182624
1	1182848
1	1183042
1	1183386
1	1184139
1	1184249
1	1184726
1	1184827
1	1184945
1	1185596
1	1186614
1	1187501
1	1188491
1	1189375
1	1189421
1	1189617
1	1189925
1	1189992
1	1190164
1	1190703
1	1191118
1	1191656
1	1192479
1	1193082
1	1193418
1	1193672
1	1194051
1	1195238
1	1195350
1	1195542
1	1196290
1	1196478
1	1196703
1	1196940
1	1196986
1	1200288
1	1201049
1	1201396
1	1202376
1	1202502
1	1202919
1	1203027
1	1203417
1	1203627
1	1204549
1	1204976
1	1205599
1	1206179
1	1206633
1	1206646
1	1208826
1	1208938
1	1209662
1	1210628
1	1211281
1	1212252
1	1213602
1	1214221
1	1214425
1	1215837
1	1215922
1	1216790
1	1216821
1	1217472
1	1217580
1	1217600
1	1218099
[truncated: 211,624 more rows]
