# Supplementary material for: DNA methylation in Arabidopsis has a genetic basis and shows evidence of local adaptation
Source: eLife. 2015 May 5;4:e05255. doi: 10.7554/eLife.05255 (PMC4413256; doi:10.7554/eLife.05255)
Supplement: Supplementary file 3. — Source for scripts used to extract SNPs from RNA-seq data and comparing to existing 250k SNP data. DOI: http://dx.doi.org/10.7554/eLife.05255.029 [file elife05255s003.gz › 250K_fingerprint_code/250K_v3.05_TAIR9/250K_v3.05_ecotype_name_and_ID.txt]

ecotype_id	nativename
9490	02B6
9496	09A3
8719	1130PNA1.10
8608	11ME1.23
8610	11ME1.32
8612	11ME1.34
8616	11ME1.41
8617	11ME1.42
8619	11ME1.44
8629	11ME2.10
8631	11ME2.12
8640	11ME2.5
8724	11PNA1.15
8725	11PNA1.4
8727	11PNA1.6
8730	11PNA1.9
8759	11PNA3.18
8760	11PNA3.19
8768	11PNA3.63
8770	11PNA3.65
8774	11PNA3.71
8777	11PNA3.75
8787	11PNA3.86
8791	11PNA3.90
8796	11PNA4.101
8805	11PNA4.110
8811	11PNA4.116
8824	11PNA4.129
9504	12A1
9499	13B5
8534	328ME007
8557	328ME032
8673	328PNA032
8687	328PNA047
8690	328PNA051
8692	328PNA054
8695	328PNA057
8701	328PNA064
7566	627ME-13Y1
7570	627ME-4MI1
7578	627PNA-1Y1
7580	627PNA-2B3
7584	627PNA-3M4
7000	Aa-0
9321	Ådal 1
9323	Ådal 3
6897	Ag-0
6987	Ak-1
6988	Alc-0
991	Ale-Stenar-41-1
992	Ale-Stenar-44-4
996	Ale-Stenar-50-11
997	Ale-Stenar-56-14
998	Ale-Stenar-57-16
1002	Ale-Stenar-64-24
1006	Ale-Stenar-77-31
5829	Ale1-2
1153	Aledal-1-34
1163	Aledal-11-63
1166	Aledal-14-73
1169	Aledal-17-82
8230	Algutsrum
1	ALL1-2
2	ALL1-3
4	ALL1-5
5	ALL1-6
6	ALL1-7
7	ALL1-8
8	ALL1-9
9	ALL2-1
12	ALL2-4
6989	Alst-1
6990	Amel-1
6898	An-1
6996	An-2
6992	Ang-0
8254	Ang-0
1312	Ängsö-57-419
1313	Ängsö-59-422
1317	Ängsö-74-430
1318	Ängsö-80-432
6994	Ann-1
5830	App1-12
5831	App1-14
5832	App1-16
6998	Arby-1
5711	Asp-1
9179	Ayu-Dag-3
7014	Ba-1
8256	Bå1-2
8258	Bå4-1
8259	Bå5-1
7002	Baa-1
9332	Bar 1
6899	Bay-0
7028	Bch-1
7029	Bch-3
7030	Bch-4
7013	Bd-0
7011	Be-1
5713	Bea-1
957	Belmonte-4-94
7008	Benk-1
6709	Bg-2
5715	Bid-1
5835	Bil-3
6900	Bil-5
6901	Bil-7
7015	Bla-1
8264	Bla-1
7017	Bla-11
7024	Bla-6
7034	Blh-1
8265	Blh-1
7035	Blh-2
9336	Bön 1
8266	Boo2-1
5836	Boo2-3
7026	Boot-1
5837	Bor-1
6903	Bor-4
9339	Böt 1
9342	Böt 4
6904	Br-0
5717	Bra-1
8231	Brö1-6
1062	Brösarp-15-138
1063	Brösarp-21-140
1064	Brösarp-25-142
1068	Brösarp-37-149
1072	Brösarp-51-157
1073	Brösarp-53-159
1075	Brösarp-63-163
8270	Bs-1
7004	Bs-2
7031	Bsch-0
7032	Bsch-2
8271	Bu-0
7033	Buckhorn Pass
5719	Bur-0
6905	Bur-0
6906	C24
7062	Ca-0
5720	Cal-2
9152	Cala-8
23	CAM-16
32	CAM-25
45	CAM-42
48	CAM-45
51	CAM-48
60	CAM-56
62	CAM-58
66	CAM-61
69	CAM-64
74	CAM-7
8274	Can-0
8275	Cen-0
7069	Cha-0
7071	Chat-1
7073	Chi-1
5723	Chr-1
6907	CIBC-17
6727	CIBC-2
6729	CIBC-4
6730	CIBC-5
6908	CIBC-5
7075	Cit-0
77	CLA-7
7064	Cnt-1
7081	Co
7078	Co-2
7079	Co-3
7080	Co-4
5729	Coc-1
6909	Col-0
7092	Com-1
946	CON-6
5731	Crl-1
6744	CSHL-5
6910	Ct-1
5733	Cul-1
79	CUR-10
80	CUR-2
81	CUR-3
82	CUR-4
83	CUR-5
84	CUR-6
85	CUR-7
86	CUR-8
87	CUR-9
6911	Cvi-0
88	CYR
7460	Da(1)-12
7094	Da-0
89	DAM1
7100	Db-0
8233	Dem-4
7098	Di-1
9343	Dja 1
9344	Dja 2
9349	Djk 3
7102	Do-0
9351	Död 1
9352	Död 2
9353	Död 3
5856	Dör-10
7106	Dr-0
7104	Dra-1
7105	Dra-2
5860	Dra-3
5865	Dra1-4
5867	Dra2-1
8283	Dra3-1
5870	Dra3-9
8284	DraII-1
8285	DraIII-1
5896	DraIV 1-14
5887	DraIV 1-5
5987	DraIV 6-16
6005	DraIV 6-35
6008	Duk
7110	Ede-1
9354	Eden 15
9355	Eden 16
9356	Eden 17
6009	Eden-1
6913	Eden-2
8218	Eden-4
6010	Eden-5
6011	Eden-6
6012	Eden-7
6013	Eden-9
6914	Edi-0
5819	Edi-1
5820	Edi-2
9302	Edinburgh-5
9305	Edinburgh-8
9363	EdJ 2
6016	Eds-1
6017	Eds-9
6915	Ei-2
7113	Ei-4
100032	Eid-1-3
7116	Eil-0
9367	EkN 3
9369	EkS 2
7117	El-0
466	EM-134
461	EM-183
7109	Ema-1
5736	Ema-1
8290	En-1
7121	En-T
7123	Ep-0
7126	Es-0
100038	Espe
7128	Est-0
6916	Est-1
6917	Fäb-2
6918	Fäb-4
9371	FäL 1
100004	Faneromeni
9378	FäU 4
8215	Fei-0
7139	Fi-1
8422	Fjä1-1
6019	Fjä1-2
6020	Fjä1-5
6021	Fjä2-4
6022	Fjä2-6
6023	Fly2-1
6024	Fly2-2
9380	FlyA 3
5741	For-2
936	FOR-5
7135	Fr-4
5742	Frd-1
9381	Fri 1
9382	Fri 2
9383	Fri 3
9384	Frö 1
9385	Frö 3
6919	Ga-0
7141	Ga-2
1132	Gårdby-17-198
8296	Gd-1
8297	Ge-0
7145	Ge-1
7143	Gel-1
7147	Gie-0
7151	Go-0
7152	Go-2
6920	Got-22
6921	Got-7
8300	Gr-1
7158	Gr-5
6025	Gro-3
9386	Grön 12
9388	Grön 14
6030	Grön-5
6922	Gu-0
7149	Gu-0
7150	Gu-1
8214	Gy-0
7461	H55
7163	Ha-0
9390	Had 1
9391	Had 2
9392	Had 3
9399	Ham 1
1366	Ham-10-239
1360	Ham-2-228
1374	Ham-27-256
1362	Ham-6-232
1363	Ham-7-233
7164	Hau-0
9402	Hel 3
1585	Hen-16-268
7166	Hey-1
7169	Hh-0
8304	Hi-0
5745	Hil-1
7172	Hl-3
7165	Hn-0
8235	Hod
7168	Hodja-Obi-Garm
9404	HolA1 1
9405	HolA1 2
9407	HolA2 2
6035	Hov1-10
6034	Hov1-7
8423	Hov2-1
6036	Hov3-2
6038	Hov3-5
8306	Hov4-1
6039	Hovdala-2
8307	Hovdala-6
6923	HR-10
6924	HR-5
8310	Hs-0
8236	HSm
5746	Igt-1
8311	In-0
8312	Is-0
7176	Is-1
7181	Je-0
7462	Je54
91	JEA
7423	Jl-2
7424	Jl-3
7425	Jl-4
8313	Jm-0
7178	Jm-1
8314	Ka-0
9408	Kal 1
8424	Kas-2
8237	Kävlinge-1
1718	KBS-Mac-15
1719	KBS-Mac-16
1720	KBS-Mac-17
1722	KBS-Mac-23
1724	KBS-Mac-28
1726	KBS-Mac-33
1729	KBS-Mac-41
1730	KBS-Mac-43
1733	KBS-Mac-53
1736	KBS-Mac-58
1738	KBS-Mac-64
1740	KBS-Mac-72
1742	KBS-Mac-73
1743	KBS-Mac-75
1744	KBS-Mac-76
1745	KBS-Mac-78
1716	KBS-Mac-8
1749	KBS-Mac-88
1750	KBS-Mac-89
1751	KBS-Mac-91
1752	KBS-Mac-95
1753	KBS-Mac-96
7188	Kelsterbach-2
8420	Kelsterbach-4
8238	Kent
1782	Ker-38
9409	Kia 1
7192	Kil-0
6926	Kin-0
7194	Kl-0
7195	Kl-1
7199	Kl-5
7186	Kn-0
6040	Kni-1
6927	Kno-10
6810	KNO-11
6928	Kno-18
7717	KNO1.37
7787	KNO2.77
8239	Köln
100034	Kon-2-1
6929	Kondara
9410	Kor 1
9411	Kor 2
9412	Kor 3
9413	Kor 4
7201	Kr-0
7206	Kro-0
7205	Krot-2
9416	Kru 3
5749	Ksk-1
5750	Ksk-2
8240	Kulturen-1
9418	Kva 2
100036	Kvi-2-1
827	KYF-21
5751	Kyl-1
6930	Kz-1
6931	Kz-9
1799	L-R-12
7210	La-1
94	LAC-3
96	LAC-5
9419	Lag 1
9104	Lag1-6
9421	Lan 1
5752	Lan-1
8323	Lc-0
104	LDV-14
106	LDV-16
116	LDV-25
121	LDV-3
122	LDV-30
123	LDV-31
126	LDV-34
137	LDV-44
146	LDV-53
148	LDV-57
149	LDV-58
151	LDV-6
153	LDV-68
156	LDV-70
157	LDV-8
6932	Ler-1
9077	Lerik1-6
5755	Lha-1
7223	Li-2:1
7224	Li-3
7227	Li-5:2
7228	Li-5:3
7229	Li-6
7231	Li-7
607	LI-OF-002
615	LI-OF-023
623	LI-OF-042
627	LI-OF-060
631	LI-OF-066
640	LI-OF-094
641	LI-OF-095
719	LI-SET-009
8241	Liarum
8242	Lillö-1
8325	Lip-0
8326	Lis-1
8222	Lis-2
6041	Lis-3
8430	Lisse
6933	LL-0
7238	Ll-1
7239	Ll-2
8329	Lm-2
7242	Lo-2
100022	Lod-2-2
100026	Lod-3-1
100018	Lom-3-1
6042	Lom1-1
6043	Löv-1
6046	Löv-5
7520	Lp2-2
7521	Lp2-6
8334	Lu-1
8335	Lund
100010	Lusto/Metla-1
100012	Lusto/Metla-2
6936	Lz-0
7245	Ma-0
7246	Ma-2
2057	Map-42
159	MAR2-3
895	MAW-7
7252	Mc-0
1829	Mdn-1
7250	Me-0
7837	ME3.41
7847	ME3.51
7867	ME4.20
7255	Mh-0
7256	Mh-1
160	MIB-1
162	MIB-100
163	MIB-11
165	MIB-14
166	MIB-15
167	MIB-16
168	MIB-17
169	MIB-19
170	MIB-2
171	MIB-20
173	MIB-22
174	MIB-23
175	MIB-24
178	MIB-28
179	MIB-29
183	MIB-32
184	MIB-33
185	MIB-34
186	MIB-35
187	MIB-36
188	MIB-37
190	MIB-39
191	MIB-40
194	MIB-43
196	MIB-47
198	MIB-50
200	MIB-54
201	MIB-55
202	MIB-57
203	MIB-58
204	MIB-60
205	MIB-61
206	MIB-62
207	MIB-63
208	MIB-64
210	MIB-67
212	MIB-69
213	MIB-70
214	MIB-73
215	MIB-75
216	MIB-76
217	MIB-77
219	MIB-80
222	MIB-83
223	MIB-84
224	MIB-86
225	MIB-87
227	MIB-89
228	MIB-9
229	MIB-90
230	MIB-92
231	MIB-93
8337	Mir-0
1925	MNF-Che-2
1926	MNF-Che-3
1936	MNF-Che-36
1938	MNF-Che-41
1941	MNF-Che-45
1948	MNF-Che-58
1949	MNF-Jac-2
1959	MNF-Jac-21
1960	MNF-Jac-22
1963	MNF-Jac-26
1965	MNF-Jac-30
1966	MNF-Jac-31
1967	MNF-Jac-32
1968	MNF-Jac-34
1981	MNF-Jac-68
1952	MNF-Jac-9
1992	MNF-Pin-2
2011	MNF-Pin-31
2016	MNF-Pin-39
2019	MNF-Pin-43
2020	MNF-Pin-44
1853	MNF-Pot-21
1857	MNF-Pot-46
1858	MNF-Pot-47
1859	MNF-Pot-48
1862	MNF-Pot-56
1864	MNF-Pot-60
1865	MNF-Pot-61
1867	MNF-Pot-68
1868	MNF-Pot-69
1872	MNF-Pot-75
1871	MNF-Pot-76
1873	MNF-Pot-79
1850	MNF-Pot-8
1874	MNF-Pot-80
1918	MNF-Riv-67
7244	Mnz-0
236	MOG-11
237	MOG-12
242	MOG-37
244	MOG-40
252	MOG-55
7522	Mr-0
6937	Mrk-0
6938	Ms-0
6939	Mt-0
6940	Mz-0
7438	N13
7446	N4
7449	N7
8343	Na-1
9427	Näs 2
7430	Nc-1
7265	Nd-0
6942	Nd-1
6943	NFA-10
6944	NFA-8
6847	NFC-20
100014	Nfro-1-1
7275	No-0
7270	Nok-1
6945	Nok-3
7268	Np-0
8348	Nw-0
7258	Nw-0
7260	Nw-2
7262	Nw-4
9433	Nyl 13
6064	Nyl-2
6069	Nyl-7
7263	Nz1
7276	Ob-0
7277	Ob-1
9434	Öde 2
7280	Old-1
7281	Old-2
6071	Omn-5
6073	ÖMö1-7
7518	ÖMö2-1
7519	ÖMö2-3
7282	Or-0
6074	Ör-1
7283	Ors-1
7284	Ors-2
8351	Ost-0
7287	Ove-0
6946	Oy-0
8353	Pa-1
7291	Pa-2
7292	Pa-3
257	PAR-10
258	PAR-3
259	PAR-4
260	PAR-5
261	PAR-6
262	PAR-8
263	PAR-9
2148	Paw-1
2157	Paw-11
2160	Paw-14
2171	Paw-26
2150	Paw-3
2175	Paw-31
2151	Paw-4
2180	Paw-40
2187	Pent-1
2201	Pent-22
2204	Pent-30
2214	Pent-49
8354	Per-1
7296	Petergof
7297	Pf-0
7479	PHW-10
7482	PHW-13
7483	PHW-14
8243	PHW-2
7490	PHW-20
7492	PHW-22
7496	PHW-26
7498	PHW-28
7502	PHW-31
7504	PHW-33
7506	PHW-35
7507	PHW-36
7508	PHW-37
7299	Pi-2
8357	Pla-0
7300	Pla-0
7301	Pla-1
7303	Pla-3
7307	Pn-0
7526	Pna-10
7523	Pna-17
7309	Po-1
7306	Pog-0
264	PON
5767	Poo-1
7310	Pr-0
8213	Pro-0
7305	Pt-0
8077	PT2.21
6951	Pu2-23
6953	Pu2-24
6956	Pu2-7
6957	Pu2-8
9436	Puk 1
9437	Puk 2
6958	Ra-0
8365	Rak-2
266	RAN
8411	Rd-0
8366	Rd-0
6959	Ren-1
6960	Ren-11
8369	Rev-1
6076	Rev-2
6077	Rev-3
7316	Rhen-1
7317	Ri-0
7457	Rld-2
7524	Rmx-A02
7525	Rmx-A180
8122	RMX3.11
8954	RMX413.1
8957	RMX413.12
8961	RMX413.16
8962	RMX413.17
8965	RMX413.2
8966	RMX413.20
8967	RMX413.21
8969	RMX413.24
8970	RMX413.25
8973	RMX413.29
8975	RMX413.30
8976	RMX413.31
8977	RMX413.32
8985	RMX413.4
8992	RMX413.48
8996	RMX413.51
9001	RMX413.57
9004	RMX413.6
9006	RMX413.62
9007	RMX413.63
9008	RMX413.66
9011	RMX413.69
9012	RMX413.7
9041	RMXF413.10
9045	RMXF413.15
9053	RMXF413.6
1435	Röd-17-319
1409	Röd-38
1416	Röd-45
267	ROM-1
268	ROM-2
269	ROM-9
7320	Rou-0
7515	RRS-10
7514	RRS-7
8374	Rsch-4
7323	Rubezhnoe-1
7472	S96
8247	San-2
8376	Sanna-2
8378	Sap-0
7330	Sapporo-0
8412	Sav-0
7340	Sav-0
6961	Se-0
8245	Seattle-0
7333	Sei-0
5772	Set-1
7328	Sf-2
7344	Sg-1
7331	Sh-0
6962	Sha
7337	Si-0
9442	Sim 1
9443	Sim 2
9446	Sim 5
5774	Sis-1
100040	SKjak
2274	SLSP-30
2280	SLSP-58
2283	SLSP-72
7463	Sn(5)-1
6963	Sorbo
7343	Sp-0
6085	Sparta-1
6964	Spr1-2
6965	Spr1-6
9450	Spro 1
9451	Spro 2
6966	Sq-1
6967	Sq-8
6086	Sr:3
8386	Sr:5
8387	St-0
1391	Stabby-13
9453	Ste 2
9454	Ste 3
9455	Ste 4
7346	Ste-0
2300	Ste-15
2290	Ste-3
2316	Ste-37
2292	Ste-6
2294	Ste-9
6087	Stu-2
8388	Stw-0
5782	Su-1
6090	T1000
6091	T1010
6092	T1020
6093	T1030
6094	T1040
6095	T1050
6096	T1060
6097	T1070
6098	T1080
6099	T1090
6100	T1110
6101	T1120
6102	T1130
6103	T1150
6104	T1160
6106	T460
6107	T470
6108	T480
6109	T510
6110	T520
6111	T530
6112	T540
6114	T570
6115	T580
6116	T590
6118	T610
6119	T620
6120	T630
6121	T640
6122	T670
6123	T680
6124	T690
6125	T710
6126	T720
6127	T730
6128	T740
6129	T750
8225	T760
6131	T780
6132	T790
6133	T800
6134	T810
6136	T840
6137	T850
6138	T860
6140	T880
6141	T890
6142	T900
6143	T910
6144	T920
6145	T930
6146	T940
6147	T950
6148	T960
6149	T970
6150	T980
6151	T990
8389	Ta-0
6154	TAA 04
6163	TAA 14
6166	TAA 17
6169	TÅD 01
6170	TÅD 02
6171	TÅD 03
6172	TÅD 04
6173	TÅD 05
6174	TÅD 06
6177	TÄL 03
6180	TÄL 07
6968	Tamm-2
6969	Tamm-27
100002	Tanz-1
6184	TBÖ 01
6188	TDr-1
6197	TDr-11
6198	TDr-13
6199	TDr-14
6200	TDr-15
6201	TDr-16
6202	TDr-17
6203	TDr-18
6189	TDr-2
6207	TDr-22
6190	TDr-3
6191	TDr-4
6192	TDr-5
6193	TDr-7
6194	TDr-8
6195	TDr-9
7352	Te-0
6209	TEDEN 02
6210	TEDEN 03
6212	TFÄ 02
6214	TFÄ 04
6215	TFÄ 05
6216	TFÄ 06
6217	TFÄ 07
6218	TFÄ 08
6220	TGR 01
6221	TGR 02
7353	Tha-1
8227	THÖ 03
6226	THÖ 08
7354	Ting-1
7355	Tiv-1
100024	Tje-1-1
6231	TNY 04
6235	TOM 01
6236	TOM 02
6237	TOM 03
6238	TOM 04
6240	TOM 06
6241	TOM 07
6242	Tomegap-2
1247	Tos-31-374
1254	Tos-82-387
1256	Tos-93-391
6243	Tottarp-2
273	TOU-A1-105
275	TOU-A1-109
277	TOU-A1-111
278	TOU-A1-112
280	TOU-A1-114
281	TOU-A1-115
282	TOU-A1-116
283	TOU-A1-117
287	TOU-A1-120
288	TOU-A1-122
290	TOU-A1-124
291	TOU-A1-125
292	TOU-A1-128
293	TOU-A1-129
295	TOU-A1-131
296	TOU-A1-133
297	TOU-A1-134
298	TOU-A1-137
302	TOU-A1-143
306	TOU-A1-18
309	TOU-A1-23
310	TOU-A1-26
311	TOU-A1-27
314	TOU-A1-33
316	TOU-A1-37
318	TOU-A1-39
320	TOU-A1-41
321	TOU-A1-43
322	TOU-A1-45
323	TOU-A1-47
326	TOU-A1-60
327	TOU-A1-61
328	TOU-A1-62
329	TOU-A1-63
331	TOU-A1-65
332	TOU-A1-66
334	TOU-A1-68
335	TOU-A1-69
337	TOU-A1-70
338	TOU-A1-73
339	TOU-A1-74
340	TOU-A1-75
341	TOU-A1-77
343	TOU-A1-79
346	TOU-A1-81
347	TOU-A1-82
348	TOU-A1-84
349	TOU-A1-85
355	TOU-A1-93
357	TOU-A1-96
359	TOU-A1-98
360	TOU-C-1
361	TOU-C-2
362	TOU-C-3
363	TOU-D-1
364	TOU-D-5
366	TOU-E-11
367	TOU-E-2
368	TOU-E-7
369	TOU-F-1
371	TOU-G-1
372	TOU-H-10
373	TOU-H-12
374	TOU-H-13
375	TOU-H-3
377	TOU-I-1
378	TOU-I-17
379	TOU-I-2
380	TOU-I-6
383	TOU-J-3
385	TOU-K-2
386	TOU-K-3
387	TOU-L-10
388	TOU-L-17
389	TOU-L-5
6244	TRÄ 01
9165	Truk-5
6970	Ts-1
6971	Ts-5
7372	Tscha-1
7373	Tsu-0
6972	Tsu-1
8395	Tu-0
7376	Tu-1
9469	Tur 3
9470	Tur 4
6258	TV-10
6268	TV-22
6276	TV-30
6284	TV-38
6252	TV-4
6255	TV-7
7351	Ty-0
5784	Ty-1
6318	UduI 1-34
7378	Uk-1
7379	Uk-2
7381	Uk-4
5708	UKID1
5804	UKID100
5805	UKID101
5807	UKID103
5812	UKID108
5813	UKID109
5816	UKID112
5817	UKID113
5821	UKID115
5826	UKID120
5721	UKID14
5722	UKID15
5724	UKID17
5709	UKID2
5727	UKID20
5728	UKID21
5730	UKID23
5732	UKID25
5735	UKID28
5710	UKID3
5737	UKID32
5738	UKID33
5739	UKID34
5740	UKID35
5744	UKID39
5753	UKID48
5712	UKID5
5756	UKID51
5758	UKID53
5759	UKID54
5760	UKID55
5763	UKID57
5762	UKID58
5769	UKID64
5770	UKID65
5777	UKID72
5780	UKID75
5781	UKID76
5785	UKID80
5787	UKID82
5788	UKID83
5792	UKID87
5793	UKID88
5716	UKID9
5795	UKID90
5798	UKID93
5799	UKID95
5802	UKID98
5803	UKID99
5364	UKNW06-019
5373	UKNW06-040
5377	UKNW06-050
5380	UKNW06-059
5381	UKNW06-060
5385	UKNW06-078
5386	UKNW06-079
5394	UKNW06-101
5398	UKNW06-105
5444	UKNW06-170
5450	UKNW06-178
5461	UKNW06-197
5466	UKNW06-202
5469	UKNW06-210
5494	UKNW06-259
5517	UKNW06-306
5536	UKNW06-355
5565	UKNW06-386
5582	UKNW06-410
5590	UKNW06-418
5596	UKNW06-425
5606	UKNW06-436
5628	UKNW06-460
5645	UKNW06-482
5670	UKNW99-010
5678	UKNW99-025
4980	UKSE06-032
4997	UKSE06-062
5056	UKSE06-192
5106	UKSE06-254
5116	UKSE06-272
5122	UKSE06-278
5133	UKSE06-302
5141	UKSE06-311
5145	UKSE06-315
5146	UKSE06-316
5158	UKSE06-349
5159	UKSE06-350
5160	UKSE06-351
5175	UKSE06-373
5202	UKSE06-414
5207	UKSE06-429
5232	UKSE06-466
5245	UKSE06-482
5264	UKSE06-520
5282	UKSE06-544
5292	UKSE06-556
5299	UKSE06-565
5310	UKSE06-581
5322	UKSE06-597
5331	UKSE06-618
5335	UKSE06-622
5337	UKSE06-624
5339	UKSE06-626
5341	UKSE06-628
5350	UKSE06-640
4632	UKSW06-025
4675	UKSW06-070
4757	UKSW06-157
4802	UKSW06-202
4820	UKSW06-220
4827	UKSW06-227
4862	UKSW06-262
4879	UKSW06-280
4927	UKSW06-329
4935	UKSW06-337
8426	Ull1-1
6411	Ull1-10
8427	Ull2-13
6973	Ull2-3
6974	Ull2-5
6412	Ull2-7
6413	Ull3-4
9471	UllA 1
9472	UllA 2
9308	Ullapool-3
9309	Ullapool-4
6975	Uod-1
8428	Uod-2
6976	Uod-7
7382	Utrecht
6977	Van-0
7516	Vår2-1
7517	Vår2-6
9476	VårA 1
9058	Västervik
100028	Veg-1-2
100030	Veg-2-6
7384	Ven-1
100020	Vgn-1-1
7386	Vi-0
8249	Vimmerby
9057	Vinslöv
1026	VM-12
390	VOU-1
391	VOU-10
392	VOU-2
393	VOU-4
394	VOU-5
395	VOU-6
396	VOU-7
397	VOU-8
7394	Wa-1
6978	Wa-1
7390	Wag-3
7391	Wag-4
7392	Wag-5
7477	WAR
7404	Wc-1
7405	Wc-2
6979	Wei-0
7403	Wei-1
100000	Wil-1-Dean-Lab
7413	Wil-2
2327	Wilcox-16
2320	Wilcox-4
2338	Wilcox-41
5789	Wis-1
7411	Wl-0
7397	Ws
6980	Ws-0
6981	Ws-2
7406	Wt-1
7408	Wt-3
6982	Wt-5
6983	Yo-0
9481	Yst 1
9482	Yst 2
6984	Zdr-1
6985	Zdr-6
6448	ZdrI 2-24
6449	ZdrI 2-25
7418	Zu-1
